# Supplementary material for: Epidemiological situation of schistosomiasis in 16 districts of Burkina Faso after two decades of mass treatment
Source: PLoS Negl Trop Dis. 2025 Feb 6;19(2):e0012858. doi: 10.1371/journal.pntd.0012858 (PMC11813138; doi:10.1371/journal.pntd.0012858)
Supplement: S1 Data — (XLSX) [file pntd.0012858.s003.xlsx]

## Sheet: Données enquêtes 2023-2024
Date	Région	District	p_csps	p_village	p_ecole	Consentement	p_numero_enquete	Code enquêté	Age	Sexe	echantillonselle obtenu	d_echantillion selle traite	d_echantillionpositif_sm	d_oeufs_mansoni_a	d_oeufs_mansoni_b	u_echantillonurine obtenu	u_echantilliontraite	u_volumeurine	u_microhematurie	u_graduation	u_echantillionpositif	u_oeufs_a
2023-05-22 23:02:13	BOUCLE DU MOUHOUN	boromo	BANA	BANA	BANA "C"	1_oui	1	EN02_BAC_1	7	F	1_oui	1_oui	2_non	0	0	1_oui	1_oui	10	2_non	1_Negative	2_non	0
2023-05-22 23:02:14	BOUCLE DU MOUHOUN	boromo	BANA	BANA	BANA "C"	1_oui	2	EN02_BAC_2	7	M	1_oui	1_oui	2_non	0	0	1_oui	1_oui	10	2_non	1_Negative	2_non	0
2023-05-22 23:02:15	BOUCLE DU MOUHOUN	boromo	BANA	BANA	BANA "C"	1_oui	3	EN02_BAC_3	7	M	1_oui	1_oui	2_non	0	0	1_oui	1_oui	10	2_non	1_Negative	2_non	0
2023-05-22 23:02:17	BOUCLE DU MOUHOUN	boromo	BANA	BANA	BANA "C"	1_oui	4	EN02_BAC_4	7	F	1_oui	1_oui	2_non	0	0	1_oui	1_oui	10	2_non	1_Negative	2_non	0
2023-05-22 23:02:18	BOUCLE DU MOUHOUN	boromo	BANA	BANA	BANA "C"	1_oui	5	EN02_BAC_5	7	F	1_oui	1_oui	2_non	0	0	1_oui	1_oui	10	2_non	1_Negative	2_non	0
2023-05-22 23:02:19	BOUCLE DU MOUHOUN	boromo	BANA	BANA	BANA "C"	1_oui	6	EN02_BAC_6	10	M	1_oui	1_oui	2_non	0	0	1_oui	1_oui	10	2_non	1_Negative	2_non	0
2023-05-22 23:02:20	BOUCLE DU MOUHOUN	boromo	BANA	BANA	BANA "C"	1_oui	7	EN02_BAC_7	9	M	1_oui	1_oui	2_non	0	0	1_oui	1_oui	10	2_non	1_Negative	2_non	0
2023-05-22 23:02:21	BOUCLE DU MOUHOUN	boromo	BANA	BANA	BANA "C"	1_oui	8	EN02_BAC_8	8	M	1_oui	1_oui	2_non	0	0	1_oui	1_oui	10	2_non	1_Negative	2_non	0
2023-05-22 23:02:22	BOUCLE DU MOUHOUN	boromo	BANA	BANA	BANA "C"	1_oui	9	EN02_BAC_9	9	F	1_oui	1_oui	2_non	0	0	1_oui	1_oui	10	2_non	2_ Tracenonhaemolyse	2_non	0
2023-05-22 23:02:23	BOUCLE DU MOUHOUN	boromo	BANA	BANA	BANA "C"	1_oui	10	EN02_BAC_10	9	F	1_oui	1_oui	2_non	0	0	1_oui	1_oui	10	2_non	1_Negative	2_non	0
2023-05-22 23:02:25	BOUCLE DU MOUHOUN	boromo	BANA	BANA	BANA "C"	1_oui	11	EN02_BAC_11	10	M	1_oui	1_oui	2_non	0	0	1_oui	1_oui	10	2_non	1_Negative	2_non	0
2023-05-22 23:02:26	BOUCLE DU MOUHOUN	boromo	BANA	BANA	BANA "C"	1_oui	12	EN02_BAC_12	10	F	1_oui	1_oui	2_non	0	0	1_oui	1_oui	10	2_non	1_Negative	2_non	0
2023-05-22 23:02:27	BOUCLE DU MOUHOUN	boromo	BANA	BANA	BANA "C"	1_oui	13	EN02_BAC_13	10	F	1_oui	1_oui	2_non	0	0	1_oui	1_oui	10	2_non	1_Negative	2_non	0
2023-05-22 23:02:28	BOUCLE DU MOUHOUN	boromo	BANA	BANA	BANA "C"	1_oui	14	EN02_BAC_14	11	F	1_oui	1_oui	2_non	0	0	1_oui	1_oui	10	2_non	1_Negative	2_non	0
2023-05-22 23:02:29	BOUCLE DU MOUHOUN	boromo	BANA	BANA	BANA "C"	1_oui	15	EN02_BAC_15	9	M	1_oui	1_oui	2_non	0	0	1_oui	1_oui	10	2_non	1_Negative	2_non	0
2023-05-22 23:02:30	BOUCLE DU MOUHOUN	boromo	BANA	BANA	BANA "C"	1_oui	16	EN02_BAC_16	11	F	1_oui	1_oui	2_non	0	0	1_oui	1_oui	10	2_non	1_Negative	2_non	0
2023-05-22 23:02:31	BOUCLE DU MOUHOUN	boromo	BANA	BANA	BANA "C"	1_oui	17	EN02_BAC_17	11	F	1_oui	1_oui	2_non	0	0	1_oui	1_oui	10	2_non	1_Negative	2_non	0
2023-05-22 23:02:32	BOUCLE DU MOUHOUN	boromo	BANA	BANA	BANA "C"	1_oui	18	EN02_BAC_18	11	M	1_oui	1_oui	2_non	0	0	1_oui	1_oui	10	2_non	1_Negative	2_non	0
2023-05-22 23:02:34	BOUCLE DU MOUHOUN	boromo	BANA	BANA	BANA "C"	1_oui	19	EN02_BAC_19	12	M	1_oui	1_oui	2_non	0	0	1_oui	1_oui	10	2_non	1_Negative	2_non	0
2023-05-22 23:02:35	BOUCLE DU MOUHOUN	boromo	BANA	BANA	BANA "C"	1_oui	20	EN02_BAC_20	14	F	1_oui	1_oui	2_non	0	0	1_oui	1_oui	10	2_non	1_Negative	2_non	0
2023-05-22 23:02:36	BOUCLE DU MOUHOUN	boromo	BANA	BANA	BANA "C"	1_oui	21	EN02_BAC_21	13	F	1_oui	1_oui	2_non	0	0	1_oui	1_oui	10	2_non	1_Negative	2_non	0
2023-05-22 23:02:37	BOUCLE DU MOUHOUN	boromo	BANA	BANA	BANA "C"	1_oui	22	EN02_BAC_22	14	M	1_oui	1_oui	2_non	0	0	1_oui	1_oui	10	2_non	1_Negative	2_non	0
2023-05-22 23:02:38	BOUCLE DU MOUHOUN	boromo	BANA	BANA	BANA "C"	1_oui	23	EN02_BAC_23	13	M	1_oui	1_oui	2_non	0	0	1_oui	1_oui	10	2_non	1_Negative	2_non	0
2023-05-22 23:02:47	BOUCLE DU MOUHOUN	boromo	BANA	BANA	BANA "C"	1_oui	24	EN02_BAC_24	13	M	1_oui	1_oui	2_non	0	0	1_oui	1_oui	10	2_non	1_Negative	2_non	0
2023-05-22 23:02:48	BOUCLE DU MOUHOUN	boromo	BANA	Danou	Danou	1_oui	1	EN02_DAU_1	7	F	1_oui	1_oui	2_non	0	0	1_oui	1_oui	10	2_non	1_Negative	2_non	0
2023-05-22 23:02:51	BOUCLE DU MOUHOUN	boromo	BANA	Danou	Danou	1_oui	2	EN02_DAU_2	8	F	1_oui	1_oui	2_non	0	0	1_oui	1_oui	10	2_non	1_Negative	2_non	0
2023-05-22 23:02:52	BOUCLE DU MOUHOUN	boromo	BANA	Danou	Danou	1_oui	3	EN02_DAU_3	7	M	1_oui	1_oui	2_non	0	0	1_oui	1_oui	10	2_non	1_Negative	2_non	0
2023-05-22 23:02:53	BOUCLE DU MOUHOUN	boromo	BANA	Danou	Danou	1_oui	4	EN02_DAU_4	8	M	1_oui	1_oui	2_non	0	0	1_oui	1_oui	10	2_non	1_Negative	2_non	0
2023-05-22 23:02:55	BOUCLE DU MOUHOUN	boromo	BANA	Danou	Danou	1_oui	5	EN02_DAU_5	9	F	1_oui	1_oui	2_non	0	0	1_oui	1_oui	10	2_non	2_ Tracenonhaemolyse	2_non	0
2023-05-22 23:02:56	BOUCLE DU MOUHOUN	boromo	BANA	Danou	Danou	1_oui	6	EN02_DAU_6	10	F	1_oui	1_oui	2_non	0	0	1_oui	1_oui	10	2_non	1_Negative	2_non	0
2023-05-22 23:02:57	BOUCLE DU MOUHOUN	boromo	BANA	Danou	Danou	1_oui	19	EN02_DAU_19	9	M	1_oui	1_oui	2_non	0	0	1_oui	1_oui	10	2_non	1_Negative	2_non	0
2023-05-22 23:02:58	BOUCLE DU MOUHOUN	boromo	BANA	Danou	Danou	1_oui	20	EN02_DAU_20	8	M	1_oui	1_oui	2_non	0	0	1_oui	1_oui	10	2_non	1_Negative	2_non	0
2023-05-22 23:02:59	BOUCLE DU MOUHOUN	boromo	BANA	Danou	Danou	1_oui	21	EN02_DAU_21	12	F	1_oui	1_oui	2_non	0	0	1_oui	1_oui	10	2_non	1_Negative	2_non	0
2023-05-22 23:03:01	BOUCLE DU MOUHOUN	boromo	BANA	Danou	Danou	1_oui	22	EN02_DAU_22	12	F	1_oui	1_oui	2_non	0	0	1_oui	1_oui	10	2_non	1_Negative	2_non	0
2023-05-22 23:03:02	BOUCLE DU MOUHOUN	boromo	BANA	Danou	Danou	1_oui	23	EN02_DAU_23	14	M	1_oui	1_oui	2_non	0	0	1_oui	1_oui	10	2_non	1_Negative	2_non	0
2023-05-22 23:03:03	BOUCLE DU MOUHOUN	boromo	BANA	Danou	Danou	1_oui	24	EN02_DAU_24	14	M	1_oui	1_oui	2_non	0	0	1_oui	1_oui	10	2_non	1_Negative	2_non	0
2023-05-22 23:03:04	BOUCLE DU MOUHOUN	boromo	BANA	Danou	Danou	1_oui	15	EN02_DAU_15	11	F	1_oui	1_oui	2_non	0	0	1_oui	1_oui	10	2_non	1_Negative	2_non	0
2023-05-22 23:03:05	BOUCLE DU MOUHOUN	boromo	BANA	Danou	Danou	1_oui	16	EN02_DAU_16	13	F	1_oui	1_oui	2_non	0	0	1_oui	1_oui	10	2_non	1_Negative	2_non	0
2023-05-22 23:03:06	BOUCLE DU MOUHOUN	boromo	BANA	Danou	Danou	1_oui	17	EN02_DAU_17	13	M	1_oui	1_oui	2_non	0	0	1_oui	1_oui	10	2_non	2_ Tracenonhaemolyse	2_non	0
2023-05-22 23:03:08	BOUCLE DU MOUHOUN	boromo	BANA	Danou	Danou	1_oui	18	EN02_DAU_18	11	M	1_oui	1_oui	2_non	0	0	1_oui	1_oui	10	2_non	1_Negative	2_non	0
2023-05-22 23:03:09	BOUCLE DU MOUHOUN	boromo	BANA	Danou	Danou	1_oui	11	EN02_DAU_11	9	F	1_oui	1_oui	2_non	0	0	1_oui	1_oui	10	2_non	1_Negative	2_non	0
2023-05-22 23:03:10	BOUCLE DU MOUHOUN	boromo	BANA	Danou	Danou	1_oui	12	EN02_DAU_12	10	F	1_oui	1_oui	2_non	0	0	1_oui	1_oui	10	2_non	1_Negative	2_non	0
2023-05-22 23:03:11	BOUCLE DU MOUHOUN	boromo	BANA	Danou	Danou	1_oui	13	EN02_DAU_13	12	M	1_oui	1_oui	2_non	0	0	1_oui	1_oui	10	2_non	1_Negative	2_non	0
2023-05-22 23:03:12	BOUCLE DU MOUHOUN	boromo	BANA	Danou	Danou	1_oui	14	EN02_DAU_14	11	M	1_oui	1_oui	2_non	0	0	1_oui	1_oui	10	2_non	1_Negative	2_non	0
2023-05-22 23:03:13	BOUCLE DU MOUHOUN	boromo	BANA	Danou	Danou	1_oui	8	EN02_DAU_8	8	F	1_oui	1_oui	2_non	0	0	1_oui	1_oui	10	2_non	1_Negative	2_non	0
2023-05-22 23:03:15	BOUCLE DU MOUHOUN	boromo	BANA	Danou	Danou	1_oui	7	EN02_DAU_7	9	F	1_oui	1_oui	2_non	0	0	1_oui	1_oui	10	2_non	1_Negative	2_non	0
2023-05-22 23:03:16	BOUCLE DU MOUHOUN	boromo	BANA	Danou	Danou	1_oui	9	EN02_DAU_9	10	M	1_oui	1_oui	2_non	0	0	1_oui	1_oui	10	2_non	1_Negative	2_non	0
2023-05-22 23:03:17	BOUCLE DU MOUHOUN	boromo	BANA	Danou	Danou	1_oui	10	EN02_DAU_10	9	M	1_oui	1_oui	2_non	0	0	1_oui	1_oui	10	2_non	1_Negative	2_non	0
2023-05-23 21:33:33	BOUCLE DU MOUHOUN	boromo	KABOUROU	KABOUROU	KABOUROU A	1_oui	1	EN01_KAA_1	8	F	1_oui	1_oui	2_non	0	0	1_oui	1_oui	10	2_non	1_Negative	2_non	0
2023-05-23 21:33:34	BOUCLE DU MOUHOUN	boromo	KABOUROU	KABOUROU	KABOUROU A	1_oui	2	EN01_KAA_2	8	F	1_oui	1_oui	2_non	0	0	1_oui	1_oui	10	2_non	1_Negative	2_non	0
2023-05-23 21:33:35	BOUCLE DU MOUHOUN	boromo	KABOUROU	KABOUROU	KABOUROU A	1_oui	3	EN01_KAA_3	8	M	1_oui	1_oui	2_non	0	0	1_oui	1_oui	10	2_non	1_Negative	2_non	0
2023-05-23 21:33:37	BOUCLE DU MOUHOUN	boromo	KABOUROU	KABOUROU	KABOUROU A	1_oui	4	EN01_KAA_4	7	M	1_oui	1_oui	2_non	0	0	1_oui	1_oui	10	2_non	1_Negative	2_non	0
2023-05-23 21:33:39	BOUCLE DU MOUHOUN	boromo	KABOUROU	KABOUROU	KABOUROU A	1_oui	5	EN01_KAA_5	9	F	1_oui	1_oui	2_non	0	0	1_oui	1_oui	10	2_non	1_Negative	2_non	0
2023-05-23 21:33:40	BOUCLE DU MOUHOUN	boromo	KABOUROU	KABOUROU	KABOUROU A	1_oui	6	EN01_KAA_6	8	F	1_oui	1_oui	2_non	0	0	1_oui	1_oui	10	2_non	1_Negative	2_non	0
2023-05-23 21:33:42	BOUCLE DU MOUHOUN	boromo	KABOUROU	KABOUROU	KABOUROU A	1_oui	7	EN01_KAA_7	7	M	1_oui	1_oui	2_non	0	0	1_oui	1_oui	10	2_non	1_Negative	2_non	0
2023-05-23 21:33:43	BOUCLE DU MOUHOUN	boromo	KABOUROU	KABOUROU	KABOUROU A	1_oui	8	EN01_KAA_8	9	M	1_oui	1_oui	2_non	0	0	1_oui	1_oui	10	2_non	1_Negative	2_non	0
2023-05-23 21:33:44	BOUCLE DU MOUHOUN	boromo	KABOUROU	KABOUROU	KABOUROU A	1_oui	9	EN01_KAA_9	9	M	1_oui	1_oui	2_non	0	0	1_oui	1_oui	10	2_non	1_Negative	2_non	0
2023-05-23 21:33:46	BOUCLE DU MOUHOUN	boromo	KABOUROU	KABOUROU	KABOUROU A	1_oui	10	EN01_KAA_10	10	M	1_oui	1_oui	2_non	0	0	1_oui	1_oui	10	2_non	1_Negative	2_non	0
2023-05-23 21:33:47	BOUCLE DU MOUHOUN	boromo	KABOUROU	KABOUROU	KABOUROU A	1_oui	11	EN01_KAA_11	11	F	1_oui	1_oui	2_non	0	0	1_oui	1_oui	10	2_non	1_Negative	2_non	0
2023-05-23 21:33:48	BOUCLE DU MOUHOUN	boromo	KABOUROU	KABOUROU	KABOUROU A	1_oui	12	EN01_KAA_12	9	F	1_oui	1_oui	2_non	0	0	1_oui	1_oui	10	2_non	1_Negative	2_non	0
2023-05-23 21:33:49	BOUCLE DU MOUHOUN	boromo	KABOUROU	KABOUROU	KABOUROU A	1_oui	13	EN01_KAA_13	11	F	1_oui	1_oui	2_non	0	0	1_oui	1_oui	10	2_non	1_Negative	2_non	0
2023-05-23 21:33:50	BOUCLE DU MOUHOUN	boromo	KABOUROU	KABOUROU	KABOUROU A	1_oui	14	EN01_KAA_14	11	F	1_oui	1_oui	2_non	0	0	1_oui	1_oui	10	1_oui	4_( +)	2_non	0
2023-05-23 21:33:52	BOUCLE DU MOUHOUN	boromo	KABOUROU	KABOUROU	KABOUROU A	1_oui	15	EN01_KAA_15	9	M	1_oui	1_oui	2_non	0	0	1_oui	1_oui	10	2_non	1_Negative	2_non	0
2023-05-23 21:33:53	BOUCLE DU MOUHOUN	boromo	KABOUROU	KABOUROU	KABOUROU A	1_oui	16	EN01_KAA_16	14	M	1_oui	1_oui	2_non	0	0	1_oui	1_oui	10	2_non	1_Negative	2_non	0
2023-05-23 21:33:54	BOUCLE DU MOUHOUN	boromo	KABOUROU	KABOUROU	KABOUROU A	1_oui	17	EN01_KAA_17	13	M	1_oui	1_oui	2_non	0	0	1_oui	1_oui	10	2_non	1_Negative	2_non	0
2023-05-23 21:33:55	BOUCLE DU MOUHOUN	boromo	KABOUROU	KABOUROU	KABOUROU A	1_oui	18	EN01_KAA_18	13	M	1_oui	1_oui	2_non	0	0	1_oui	1_oui	10	1_oui	6_( +++)	2_non	0
2023-05-23 21:33:57	BOUCLE DU MOUHOUN	boromo	KABOUROU	KABOUROU	KABOUROU A	1_oui	19	EN01_KAA_19	11	F	1_oui	1_oui	2_non	0	0	1_oui	1_oui	10	2_non	1_Negative	2_non	0
2023-05-23 21:33:58	BOUCLE DU MOUHOUN	boromo	KABOUROU	KABOUROU	KABOUROU A	1_oui	20	EN01_KAA_20	12	F	1_oui	1_oui	2_non	0	0	1_oui	1_oui	10	2_non	1_Negative	2_non	0
2023-05-23 21:34:00	BOUCLE DU MOUHOUN	boromo	KABOUROU	KABOUROU	KABOUROU A	1_oui	21	EN01_KAA_21	13	F	1_oui	1_oui	2_non	0	0	1_oui	1_oui	10	2_non	1_Negative	2_non	0
2023-05-23 21:34:02	BOUCLE DU MOUHOUN	boromo	KABOUROU	KABOUROU	KABOUROU A	1_oui	22	EN01_KAA_22	12	F	1_oui	1_oui	2_non	0	0	1_oui	1_oui	10	2_non	1_Negative	2_non	0
2023-05-23 21:34:03	BOUCLE DU MOUHOUN	boromo	KABOUROU	KABOUROU	KABOUROU A	1_oui	23	EN01_KAA_23	13	M	1_oui	1_oui	2_non	0	0	1_oui	1_oui	10	2_non	1_Negative	2_non	0
2023-05-23 21:34:05	BOUCLE DU MOUHOUN	boromo	KABOUROU	KABOUROU	KABOUROU A	1_oui	24	EN01_KAA_24	14	M	1_oui	1_oui	2_non	0	0	1_oui	1_oui	10	2_non	1_Negative	2_non	0
2023-05-23 21:33:00	BOUCLE DU MOUHOUN	boromo	KABOUROU	KABOUROU	POMAIN A	1_oui	1	EN01_POA_1	8	F	1_oui	1_oui	2_non	0	0	1_oui	1_oui	10	2_non	1_Negative	2_non	0
2023-05-23 21:33:02	BOUCLE DU MOUHOUN	boromo	KABOUROU	KABOUROU	POMAIN A	1_oui	2	EN01_POA_2	8	F	1_oui	1_oui	2_non	0	0	1_oui	1_oui	10	2_non	1_Negative	2_non	0
2023-05-23 21:33:04	BOUCLE DU MOUHOUN	boromo	KABOUROU	KABOUROU	POMAIN A	1_oui	3	EN01_POA_3	7	F	1_oui	1_oui	2_non	0	0	1_oui	1_oui	10	2_non	1_Negative	2_non	0
2023-05-23 21:33:05	BOUCLE DU MOUHOUN	boromo	KABOUROU	KABOUROU	POMAIN A	1_oui	4	EN01_POA_4	7	F	1_oui	1_oui	2_non	0	0	1_oui	1_oui	10	2_non	1_Negative	2_non	0
2023-05-23 21:33:06	BOUCLE DU MOUHOUN	boromo	KABOUROU	KABOUROU	POMAIN A	1_oui	5	EN01_POA_5	8	M	1_oui	1_oui	2_non	0	0	1_oui	1_oui	10	2_non	1_Negative	2_non	0
2023-05-23 21:33:07	BOUCLE DU MOUHOUN	boromo	KABOUROU	KABOUROU	POMAIN A	1_oui	6	EN01_POA_6	8	M	1_oui	1_oui	2_non	0	0	1_oui	1_oui	10	2_non	1_Negative	2_non	0
2023-05-23 21:33:09	BOUCLE DU MOUHOUN	boromo	KABOUROU	KABOUROU	POMAIN A	1_oui	7	EN01_POA_7	8	M	1_oui	1_oui	2_non	0	0	1_oui	1_oui	10	2_non	1_Negative	2_non	0
2023-05-23 21:33:10	BOUCLE DU MOUHOUN	boromo	KABOUROU	KABOUROU	POMAIN A	1_oui	8	EN01_POA_8	8	M	1_oui	1_oui	2_non	0	0	1_oui	1_oui	10	2_non	1_Negative	2_non	0
2023-05-23 21:33:11	BOUCLE DU MOUHOUN	boromo	KABOUROU	KABOUROU	POMAIN A	1_oui	9	EN01_POA_9	9	F	1_oui	1_oui	2_non	0	0	1_oui	1_oui	10	2_non	1_Negative	2_non	0
2023-05-23 21:33:13	BOUCLE DU MOUHOUN	boromo	KABOUROU	KABOUROU	POMAIN A	1_oui	10	EN01_POA_10	11	F	1_oui	1_oui	2_non	0	0	1_oui	1_oui	10	2_non	1_Negative	2_non	0
2023-05-23 21:33:14	BOUCLE DU MOUHOUN	boromo	KABOUROU	KABOUROU	POMAIN A	1_oui	11	EN01_POA_11	11	F	1_oui	1_oui	2_non	0	0	1_oui	1_oui	10	2_non	1_Negative	2_non	0
2023-05-23 21:33:15	BOUCLE DU MOUHOUN	boromo	KABOUROU	KABOUROU	POMAIN A	1_oui	12	EN01_POA_12	11	F	1_oui	1_oui	2_non	0	0	1_oui	1_oui	10	2_non	1_Negative	2_non	0
2023-05-23 21:33:17	BOUCLE DU MOUHOUN	boromo	KABOUROU	KABOUROU	POMAIN A	1_oui	13	EN01_POA_13	9	M	1_oui	1_oui	2_non	0	0	1_oui	1_oui	10	2_non	1_Negative	2_non	0
2023-05-23 21:33:18	BOUCLE DU MOUHOUN	boromo	KABOUROU	KABOUROU	POMAIN A	1_oui	14	EN01_POA_14	10	M	1_oui	1_oui	2_non	0	0	1_oui	1_oui	10	2_non	1_Negative	2_non	0
2023-05-23 21:33:19	BOUCLE DU MOUHOUN	boromo	KABOUROU	KABOUROU	POMAIN A	1_oui	15	EN01_POA_15	10	M	1_oui	1_oui	2_non	0	0	1_oui	1_oui	10	2_non	1_Negative	2_non	0
2023-05-23 21:33:21	BOUCLE DU MOUHOUN	boromo	KABOUROU	KABOUROU	POMAIN A	1_oui	16	EN01_POA_16	10	M	1_oui	1_oui	2_non	0	0	1_oui	1_oui	10	2_non	1_Negative	2_non	0
2023-05-23 21:33:22	BOUCLE DU MOUHOUN	boromo	KABOUROU	KABOUROU	POMAIN A	1_oui	17	EN01_POA_17	11	F	1_oui	1_oui	2_non	0	0	1_oui	1_oui	10	2_non	1_Negative	2_non	0
2023-05-23 21:33:23	BOUCLE DU MOUHOUN	boromo	KABOUROU	KABOUROU	POMAIN A	1_oui	18	EN01_POA_18	13	F	1_oui	1_oui	2_non	0	0	1_oui	1_oui	10	2_non	1_Negative	2_non	0
2023-05-23 21:33:25	BOUCLE DU MOUHOUN	boromo	KABOUROU	KABOUROU	POMAIN A	1_oui	19	EN01_POA_19	11	F	1_oui	1_oui	2_non	0	0	1_oui	1_oui	10	2_non	1_Negative	2_non	0
2023-05-23 21:33:26	BOUCLE DU MOUHOUN	boromo	KABOUROU	KABOUROU	POMAIN A	1_oui	20	EN01_POA_20	11	F	1_oui	1_oui	2_non	0	0	1_oui	1_oui	10	2_non	1_Negative	2_non	0
2023-05-23 21:33:28	BOUCLE DU MOUHOUN	boromo	KABOUROU	KABOUROU	POMAIN A	1_oui	21	EN01_POA_21	12	M	1_oui	1_oui	2_non	0	0	1_oui	1_oui	10	2_non	1_Negative	2_non	0
2023-05-23 21:33:29	BOUCLE DU MOUHOUN	boromo	KABOUROU	KABOUROU	POMAIN A	1_oui	22	EN01_POA_22	14	M	1_oui	1_oui	2_non	0	0	1_oui	1_oui	10	2_non	1_Negative	2_non	0
2023-05-23 21:33:30	BOUCLE DU MOUHOUN	boromo	KABOUROU	KABOUROU	POMAIN A	1_oui	23	EN01_POA_23	12	M	1_oui	1_oui	2_non	0	0	1_oui	1_oui	10	2_non	1_Negative	2_non	0
2023-05-23 21:33:32	BOUCLE DU MOUHOUN	boromo	KABOUROU	KABOUROU	POMAIN A	1_oui	24	EN01_POA_24	13	M	1_oui	1_oui	2_non	0	0	1_oui	1_oui	10	2_non	1_Negative	2_non	0
2023-05-24 19:48:11	BOUCLE DU MOUHOUN	boromo	KAHIN	BONOU	BOUNOU A	1_oui	1	EN01_BOA_1	7	M	1_oui	1_oui	2_non	0	0	1_oui	1_oui	10	2_non	1_Negative	2_non	0
2023-05-24 19:48:12	BOUCLE DU MOUHOUN	boromo	KAHIN	BONOU	BOUNOU A	1_oui	2	EN01_BOA_2	7	M	1_oui	1_oui	2_non	0	0	1_oui	1_oui	10	2_non	1_Negative	2_non	0
2023-05-24 19:48:14	BOUCLE DU MOUHOUN	boromo	KAHIN	BONOU	BOUNOU A	1_oui	3	EN01_BOA_3	9	F	1_oui	1_oui	2_non	0	0	1_oui	1_oui	10	2_non	1_Negative	2_non	0
2023-05-24 19:48:16	BOUCLE DU MOUHOUN	boromo	KAHIN	BONOU	BOUNOU A	1_oui	4	EN01_BOA_4	8	F	1_oui	1_oui	2_non	0	0	1_oui	1_oui	10	2_non	1_Negative	2_non	0
2023-05-24 19:48:50	BOUCLE DU MOUHOUN	boromo	KAHIN	BONOU	BOUNOU A	1_oui	6	EN01_BOA_6	8	F	1_oui	1_oui	2_non	0	0	1_oui	1_oui	10	2_non	1_Negative	2_non	0
2023-05-24 19:48:51	BOUCLE DU MOUHOUN	boromo	KAHIN	BONOU	BOUNOU A	1_oui	7	EN01_BOA_7	9	M	1_oui	1_oui	2_non	0	0	1_oui	1_oui	10	2_non	1_Negative	2_non	0
2023-05-24 19:48:54	BOUCLE DU MOUHOUN	boromo	KAHIN	BONOU	BOUNOU A	1_oui	8	EN01_BOA_8	8	M	1_oui	1_oui	2_non	0	0	1_oui	1_oui	10	2_non	1_Negative	2_non	0
2023-05-24 19:48:57	BOUCLE DU MOUHOUN	boromo	KAHIN	BONOU	BOUNOU A	1_oui	9	EN01_BOA_9	9	M	1_oui	1_oui	2_non	0	0	1_oui	1_oui	10	2_non	1_Negative	2_non	0
2023-05-24 19:48:58	BOUCLE DU MOUHOUN	boromo	KAHIN	BONOU	BOUNOU A	1_oui	10	EN01_BOA_10	9	M	1_oui	1_oui	2_non	0	0	1_oui	1_oui	10	2_non	1_Negative	2_non	0
2023-05-24 19:49:04	BOUCLE DU MOUHOUN	boromo	KAHIN	BONOU	BOUNOU A	1_oui	11	EN01_BOA_11	9	F	1_oui	1_oui	2_non	0	0	1_oui	1_oui	10	2_non	1_Negative	2_non	0
2023-05-24 19:49:05	BOUCLE DU MOUHOUN	boromo	KAHIN	BONOU	BOUNOU A	1_oui	12	EN01_BOA_12	11	F	1_oui	1_oui	2_non	0	0	1_oui	1_oui	10	2_non	1_Negative	2_non	0
2023-05-24 19:49:06	BOUCLE DU MOUHOUN	boromo	KAHIN	BONOU	BOUNOU A	1_oui	13	EN01_BOA_13	10	F	1_oui	1_oui	2_non	0	0	1_oui	1_oui	10	2_non	1_Negative	2_non	0
2023-05-24 19:49:08	BOUCLE DU MOUHOUN	boromo	KAHIN	BONOU	BOUNOU A	1_oui	14	EN01_BOA_14	9	F	1_oui	1_oui	2_non	0	0	1_oui	1_oui	10	2_non	1_Negative	2_non	0
2023-05-24 19:49:09	BOUCLE DU MOUHOUN	boromo	KAHIN	BONOU	BOUNOU A	1_oui	15	EN01_BOA_15	11	M	1_oui	1_oui	2_non	0	0	1_oui	1_oui	10	2_non	1_Negative	2_non	0
2023-05-24 19:49:10	BOUCLE DU MOUHOUN	boromo	KAHIN	BONOU	BOUNOU A	1_oui	16	EN01_BOA_16	10	M	1_oui	1_oui	2_non	0	0	1_oui	1_oui	10	2_non	1_Negative	2_non	0
2023-05-24 19:49:12	BOUCLE DU MOUHOUN	boromo	KAHIN	BONOU	BOUNOU A	1_oui	17	EN01_BOA_17	11	M	1_oui	1_oui	2_non	0	0	1_oui	1_oui	10	2_non	1_Negative	2_non	0
2023-05-24 19:49:14	BOUCLE DU MOUHOUN	boromo	KAHIN	BONOU	BOUNOU A	1_oui	18	EN01_BOA_18	11	M	1_oui	1_oui	2_non	0	0	1_oui	1_oui	10	2_non	1_Negative	2_non	0
2023-05-24 19:49:17	BOUCLE DU MOUHOUN	boromo	KAHIN	BONOU	BOUNOU A	1_oui	19	EN01_BOA_19	10	F	1_oui	1_oui	2_non	0	0	1_oui	1_oui	10	2_non	1_Negative	2_non	0
2023-05-24 19:49:18	BOUCLE DU MOUHOUN	boromo	KAHIN	BONOU	BOUNOU A	1_oui	20	EN01_BOA_20	10	F	1_oui	1_oui	2_non	0	0	1_oui	1_oui	10	2_non	1_Negative	2_non	0
2023-05-24 19:49:20	BOUCLE DU MOUHOUN	boromo	KAHIN	BONOU	BOUNOU A	1_oui	21	EN01_BOA_21	14	F	1_oui	1_oui	2_non	0	0	1_oui	1_oui	10	2_non	1_Negative	2_non	0
2023-05-24 19:49:22	BOUCLE DU MOUHOUN	boromo	KAHIN	BONOU	BOUNOU A	1_oui	22	EN01_BOA_22	14	F	1_oui	1_oui	2_non	0	0	1_oui	1_oui	10	2_non	1_Negative	2_non	0
2023-05-24 19:49:23	BOUCLE DU MOUHOUN	boromo	KAHIN	BONOU	BOUNOU A	1_oui	23	EN01_BOA_23	14	M	1_oui	1_oui	2_non	0	0	1_oui	1_oui	10	2_non	1_Negative	2_non	0
2023-05-24 19:49:24	BOUCLE DU MOUHOUN	boromo	KAHIN	BONOU	BOUNOU A	1_oui	24	EN01_BOA_24	14	M	1_oui	1_oui	2_non	0	0	1_oui	1_oui	10	2_non	1_Negative	2_non	0
2023-05-24 19:57:07	BOUCLE DU MOUHOUN	boromo	KAHIN	BONOU	BOUNOU A	1_oui	5	EN01_BOA_5	8	F	1_oui	1_oui	2_non	0	0	1_oui	1_oui	10	2_non	1_Negative	2_non	0
2023-05-24 19:47:08	BOUCLE DU MOUHOUN	boromo	KAHIN	KAHIN	KAHIN	1_oui	1	EN01_KAH_1	8	M	1_oui	1_oui	2_non	0	0	1_oui	1_oui	10	2_non	1_Negative	2_non	0
2023-05-24 19:47:10	BOUCLE DU MOUHOUN	boromo	KAHIN	KAHIN	KAHIN	1_oui	2	EN01_KAH_2	7	M	1_oui	1_oui	2_non	0	0	1_oui	1_oui	10	2_non	1_Negative	2_non	0
2023-05-24 19:47:13	BOUCLE DU MOUHOUN	boromo	KAHIN	KAHIN	KAHIN	1_oui	3	EN01_KAH_3	7	F	1_oui	1_oui	2_non	0	0	1_oui	1_oui	10	2_non	1_Negative	2_non	0
2023-05-24 19:47:16	BOUCLE DU MOUHOUN	boromo	KAHIN	KAHIN	KAHIN	1_oui	4	EN01_KAH_4	7	F	1_oui	1_oui	2_non	0	0	1_oui	1_oui	10	2_non	1_Negative	2_non	0
2023-05-24 19:47:19	BOUCLE DU MOUHOUN	boromo	KAHIN	KAHIN	KAHIN	1_oui	5	EN01_KAH_5	7	F	1_oui	1_oui	2_non	0	0	1_oui	1_oui	10	2_non	1_Negative	2_non	0
2023-05-24 19:47:23	BOUCLE DU MOUHOUN	boromo	KAHIN	KAHIN	KAHIN	1_oui	6	EN01_KAH_6	8	F	1_oui	1_oui	2_non	0	0	1_oui	1_oui	10	1_oui	4_( +)	2_non	0
2023-05-24 19:47:31	BOUCLE DU MOUHOUN	boromo	KAHIN	KAHIN	KAHIN	1_oui	7	EN01_KAH_7	8	M	1_oui	1_oui	2_non	0	0	1_oui	1_oui	10	2_non	1_Negative	2_non	0
2023-05-24 19:47:34	BOUCLE DU MOUHOUN	boromo	KAHIN	KAHIN	KAHIN	1_oui	8	EN01_KAH_8	9	M	1_oui	1_oui	2_non	0	0	1_oui	1_oui	10	2_non	1_Negative	2_non	0
2023-05-24 19:47:37	BOUCLE DU MOUHOUN	boromo	KAHIN	KAHIN	KAHIN	1_oui	9	EN01_KAH_9	11	M	1_oui	1_oui	2_non	0	0	1_oui	1_oui	10	2_non	1_Negative	2_non	0
2023-05-24 19:47:38	BOUCLE DU MOUHOUN	boromo	KAHIN	KAHIN	KAHIN	1_oui	10	EN01_KAH_10	10	M	1_oui	1_oui	2_non	0	0	1_oui	1_oui	10	2_non	1_Negative	2_non	0
2023-05-24 19:47:40	BOUCLE DU MOUHOUN	boromo	KAHIN	KAHIN	KAHIN	1_oui	11	EN01_KAH_11	9	F	1_oui	1_oui	2_non	0	0	1_oui	1_oui	10	2_non	1_Negative	2_non	0
2023-05-24 19:47:42	BOUCLE DU MOUHOUN	boromo	KAHIN	KAHIN	KAHIN	1_oui	12	EN01_KAH_12	8	F	1_oui	1_oui	2_non	0	0	1_oui	1_oui	10	2_non	1_Negative	2_non	0
2023-05-24 19:47:44	BOUCLE DU MOUHOUN	boromo	KAHIN	KAHIN	KAHIN	1_oui	13	EN01_KAH_13	11	F	1_oui	1_oui	2_non	0	0	1_oui	1_oui	10	2_non	1_Negative	2_non	0
2023-05-24 19:47:47	BOUCLE DU MOUHOUN	boromo	KAHIN	KAHIN	KAHIN	1_oui	14	EN01_KAH_14	12	F	1_oui	1_oui	2_non	0	0	1_oui	1_oui	10	2_non	1_Negative	2_non	0
2023-05-24 19:47:51	BOUCLE DU MOUHOUN	boromo	KAHIN	KAHIN	KAHIN	1_oui	15	EN01_KAH_15	9	M	1_oui	1_oui	2_non	0	0	1_oui	1_oui	10	2_non	1_Negative	2_non	0
2023-05-24 19:47:53	BOUCLE DU MOUHOUN	boromo	KAHIN	KAHIN	KAHIN	1_oui	16	EN01_KAH_16	9	M	1_oui	1_oui	2_non	0	0	1_oui	1_oui	10	2_non	1_Negative	2_non	0
2023-05-24 19:47:54	BOUCLE DU MOUHOUN	boromo	KAHIN	KAHIN	KAHIN	1_oui	17	EN01_KAH_17	10	M	1_oui	1_oui	2_non	0	0	1_oui	1_oui	10	2_non	1_Negative	2_non	0
2023-05-24 19:47:56	BOUCLE DU MOUHOUN	boromo	KAHIN	KAHIN	KAHIN	1_oui	18	EN01_KAH_18	12	M	1_oui	1_oui	2_non	0	0	1_oui	1_oui	10	2_non	1_Negative	2_non	0
2023-05-24 19:47:58	BOUCLE DU MOUHOUN	boromo	KAHIN	KAHIN	KAHIN	1_oui	19	EN01_KAH_19	14	F	1_oui	1_oui	2_non	0	0	1_oui	1_oui	10	2_non	1_Negative	2_non	0
2023-05-24 19:47:59	BOUCLE DU MOUHOUN	boromo	KAHIN	KAHIN	KAHIN	1_oui	20	EN01_KAH_20	12	F	1_oui	1_oui	2_non	0	0	1_oui	1_oui	10	2_non	1_Negative	2_non	0
2023-05-24 19:48:04	BOUCLE DU MOUHOUN	boromo	KAHIN	KAHIN	KAHIN	1_oui	21	EN01_KAH_21	14	F	1_oui	1_oui	2_non	0	0	1_oui	1_oui	10	2_non	1_Negative	2_non	0
2023-05-24 19:48:05	BOUCLE DU MOUHOUN	boromo	KAHIN	KAHIN	KAHIN	1_oui	22	EN01_KAH_22	12	F	1_oui	1_oui	2_non	0	0	1_oui	1_oui	10	2_non	1_Negative	2_non	0
2023-05-24 19:48:07	BOUCLE DU MOUHOUN	boromo	KAHIN	KAHIN	KAHIN	1_oui	23	EN01_KAH_23	14	M	1_oui	1_oui	2_non	0	0	1_oui	1_oui	10	2_non	1_Negative	2_non	0
2023-05-24 19:48:09	BOUCLE DU MOUHOUN	boromo	KAHIN	KAHIN	KAHIN	1_oui	24	EN01_KAH_24	12	M	1_oui	1_oui	2_non	0	0	1_oui	1_oui	10	2_non	1_Negative	2_non	0
2023-05-23 17:13:30	BOUCLE DU MOUHOUN	boromo	MAMOU	Bagassi	BAGASSI "A"	1_oui	1	EN02_BAA_1	8	F	1_oui	1_oui	2_non	0	0	1_oui	1_oui	10	2_non	1_Negative	2_non	0
2023-05-23 17:13:32	BOUCLE DU MOUHOUN	boromo	MAMOU	Bagassi	BAGASSI "A"	1_oui	2	EN02_BAA_2	7	F	1_oui	1_oui	2_non	0	0	1_oui	1_oui	10	2_non	1_Negative	2_non	0
2023-05-23 17:13:33	BOUCLE DU MOUHOUN	boromo	MAMOU	Bagassi	BAGASSI "A"	1_oui	3	EN02_BAA_3	8	M	1_oui	1_oui	2_non	0	0	1_oui	1_oui	10	2_non	1_Negative	2_non	0
2023-05-23 17:13:34	BOUCLE DU MOUHOUN	boromo	MAMOU	Bagassi	BAGASSI "A"	1_oui	4	EN02_BAA_4	8	M	1_oui	1_oui	2_non	0	0	1_oui	1_oui	10	2_non	1_Negative	2_non	0
2023-05-23 17:13:35	BOUCLE DU MOUHOUN	boromo	MAMOU	Bagassi	BAGASSI "A"	1_oui	5	EN02_BAA_5	7	F	1_oui	1_oui	2_non	0	0	1_oui	1_oui	10	2_non	1_Negative	2_non	0
2023-05-23 17:13:36	BOUCLE DU MOUHOUN	boromo	MAMOU	Bagassi	BAGASSI "A"	1_oui	6	EN02_BAA_6	8	F	1_oui	1_oui	2_non	0	0	1_oui	1_oui	10	2_non	1_Negative	2_non	0
2023-05-23 17:13:37	BOUCLE DU MOUHOUN	boromo	MAMOU	Bagassi	BAGASSI "A"	1_oui	7	EN02_BAA_7	8	M	1_oui	1_oui	2_non	0	0	1_oui	1_oui	10	2_non	1_Negative	2_non	0
2023-05-23 17:13:38	BOUCLE DU MOUHOUN	boromo	MAMOU	Bagassi	BAGASSI "A"	1_oui	8	EN02_BAA_8	9	M	1_oui	1_oui	2_non	0	0	1_oui	1_oui	10	2_non	1_Negative	2_non	0
2023-05-23 17:13:40	BOUCLE DU MOUHOUN	boromo	MAMOU	Bagassi	BAGASSI "A"	1_oui	9	EN02_BAA_9	9	F	1_oui	1_oui	2_non	0	0	1_oui	1_oui	10	2_non	1_Negative	2_non	0
2023-05-23 17:13:41	BOUCLE DU MOUHOUN	boromo	MAMOU	Bagassi	BAGASSI "A"	1_oui	10	EN02_BAA_10	9	F	1_oui	1_oui	2_non	0	0	1_oui	1_oui	10	2_non	1_Negative	2_non	0
2023-05-23 17:13:42	BOUCLE DU MOUHOUN	boromo	MAMOU	Bagassi	BAGASSI "A"	1_oui	11	EN02_BAA_11	9	M	1_oui	1_oui	2_non	0	0	1_oui	1_oui	10	2_non	1_Negative	2_non	0
2023-05-23 17:13:43	BOUCLE DU MOUHOUN	boromo	MAMOU	Bagassi	BAGASSI "A"	1_oui	12	EN02_BAA_12	9	M	1_oui	1_oui	2_non	0	0	1_oui	1_oui	10	2_non	1_Negative	2_non	0
2023-05-23 17:13:44	BOUCLE DU MOUHOUN	boromo	MAMOU	Bagassi	BAGASSI "A"	1_oui	13	EN02_BAA_13	10	F	1_oui	1_oui	2_non	0	0	1_oui	1_oui	10	2_non	1_Negative	2_non	0
2023-05-23 17:13:46	BOUCLE DU MOUHOUN	boromo	MAMOU	Bagassi	BAGASSI "A"	1_oui	14	EN02_BAA_14	10	F	1_oui	1_oui	2_non	0	0	1_oui	1_oui	10	2_non	1_Negative	2_non	0
2023-05-23 17:13:47	BOUCLE DU MOUHOUN	boromo	MAMOU	Bagassi	BAGASSI "A"	1_oui	15	EN02_BAA_15	10	M	1_oui	1_oui	2_non	0	0	1_oui	1_oui	10	2_non	1_Negative	2_non	0
2023-05-23 17:13:48	BOUCLE DU MOUHOUN	boromo	MAMOU	Bagassi	BAGASSI "A"	1_oui	16	EN02_BAA_16	11	M	1_oui	1_oui	2_non	0	0	1_oui	1_oui	10	2_non	1_Negative	2_non	0
2023-05-23 17:13:49	BOUCLE DU MOUHOUN	boromo	MAMOU	Bagassi	BAGASSI "A"	1_oui	17	EN02_BAA_17	11	F	1_oui	1_oui	2_non	0	0	1_oui	1_oui	10	2_non	1_Negative	2_non	0
2023-05-23 17:13:50	BOUCLE DU MOUHOUN	boromo	MAMOU	Bagassi	BAGASSI "A"	1_oui	18	EN02_BAA_18	14	F	1_oui	1_oui	2_non	0	0	1_oui	1_oui	10	2_non	1_Negative	2_non	0
2023-05-23 17:13:51	BOUCLE DU MOUHOUN	boromo	MAMOU	Bagassi	BAGASSI "A"	1_oui	19	EN02_BAA_19	12	M	1_oui	1_oui	2_non	0	0	1_oui	1_oui	10	2_non	1_Negative	2_non	0
2023-05-23 17:13:52	BOUCLE DU MOUHOUN	boromo	MAMOU	Bagassi	BAGASSI "A"	1_oui	20	EN02_BAA_20	13	M	1_oui	1_oui	2_non	0	0	1_oui	1_oui	10	2_non	1_Negative	2_non	0
2023-05-23 17:13:53	BOUCLE DU MOUHOUN	boromo	MAMOU	Bagassi	BAGASSI "A"	1_oui	21	EN02_BAA_21	12	M	1_oui	1_oui	2_non	0	0	1_oui	1_oui	10	2_non	1_Negative	2_non	0
2023-05-23 17:13:56	BOUCLE DU MOUHOUN	boromo	MAMOU	Bagassi	BAGASSI "A"	1_oui	22	EN02_BAA_22	13	M	1_oui	1_oui	2_non	0	0	1_oui	1_oui	10	2_non	1_Negative	2_non	0
2023-05-23 17:13:57	BOUCLE DU MOUHOUN	boromo	MAMOU	Bagassi	BAGASSI "A"	1_oui	23	EN02_BAA_23	14	F	1_oui	1_oui	2_non	0	0	1_oui	1_oui	10	2_non	1_Negative	2_non	0
2023-05-23 17:13:59	BOUCLE DU MOUHOUN	boromo	MAMOU	Bagassi	BAGASSI "A"	1_oui	24	EN02_BAA_24	12	F	1_oui	1_oui	2_non	0	0	1_oui	1_oui	10	2_non	1_Negative	2_non	0
2023-05-23 17:14:00	BOUCLE DU MOUHOUN	boromo	MAMOU	YARAMOKO	YARAMOKO	1_oui	1	EN02_YAM_1	8	M	1_oui	1_oui	2_non	0	0	1_oui	1_oui	10	2_non	1_Negative	2_non	0
2023-05-23 17:14:01	BOUCLE DU MOUHOUN	boromo	MAMOU	YARAMOKO	YARAMOKO	1_oui	2	EN02_YAM_2	8	M	1_oui	1_oui	2_non	0	0	1_oui	1_oui	10	1_oui	6_( +++)	2_non	0
2023-05-23 17:14:04	BOUCLE DU MOUHOUN	boromo	MAMOU	YARAMOKO	YARAMOKO	1_oui	3	EN02_YAM_3	8	M	1_oui	1_oui	2_non	0	0	1_oui	1_oui	10	2_non	1_Negative	2_non	0
2023-05-23 17:14:05	BOUCLE DU MOUHOUN	boromo	MAMOU	YARAMOKO	YARAMOKO	1_oui	4	EN02_YAM_4	8	F	1_oui	1_oui	2_non	0	0	1_oui	1_oui	10	2_non	1_Negative	2_non	0
2023-05-23 17:14:06	BOUCLE DU MOUHOUN	boromo	MAMOU	YARAMOKO	YARAMOKO	1_oui	5	EN02_YAM_5	8	F	1_oui	1_oui	2_non	0	0	1_oui	1_oui	10	2_non	1_Negative	2_non	0
2023-05-23 17:14:08	BOUCLE DU MOUHOUN	boromo	MAMOU	YARAMOKO	YARAMOKO	1_oui	6	EN02_YAM_6	9	F	1_oui	1_oui	2_non	0	0	1_oui	1_oui	10	2_non	1_Negative	2_non	0
2023-05-23 17:14:09	BOUCLE DU MOUHOUN	boromo	MAMOU	YARAMOKO	YARAMOKO	1_oui	7	EN02_YAM_7	10	M	1_oui	1_oui	2_non	0	0	1_oui	1_oui	10	2_non	1_Negative	2_non	0
2023-05-23 17:14:10	BOUCLE DU MOUHOUN	boromo	MAMOU	YARAMOKO	YARAMOKO	1_oui	8	EN02_YAM_8	10	M	1_oui	1_oui	2_non	0	0	1_oui	1_oui	10	2_non	1_Negative	2_non	0
2023-05-23 17:14:11	BOUCLE DU MOUHOUN	boromo	MAMOU	YARAMOKO	YARAMOKO	1_oui	9	EN02_YAM_9	10	M	1_oui	1_oui	2_non	0	0	1_oui	1_oui	10	2_non	1_Negative	2_non	0
2023-05-23 17:14:12	BOUCLE DU MOUHOUN	boromo	MAMOU	YARAMOKO	YARAMOKO	1_oui	10	EN02_YAM_10	10	F	1_oui	1_oui	2_non	0	0	1_oui	1_oui	10	2_non	1_Negative	2_non	0
2023-05-23 17:14:13	BOUCLE DU MOUHOUN	boromo	MAMOU	YARAMOKO	YARAMOKO	1_oui	11	EN02_YAM_11	10	F	1_oui	1_oui	2_non	0	0	1_oui	1_oui	10	2_non	1_Negative	2_non	0
2023-05-23 17:14:14	BOUCLE DU MOUHOUN	boromo	MAMOU	YARAMOKO	YARAMOKO	1_oui	12	EN02_YAM_12	10	F	1_oui	1_oui	2_non	0	0	1_oui	1_oui	10	2_non	1_Negative	2_non	0
2023-05-23 17:14:15	BOUCLE DU MOUHOUN	boromo	MAMOU	YARAMOKO	YARAMOKO	1_oui	13	EN02_YAM_13	12	F	1_oui	1_oui	2_non	0	0	1_oui	1_oui	10	2_non	1_Negative	2_non	0
2023-05-23 17:14:17	BOUCLE DU MOUHOUN	boromo	MAMOU	YARAMOKO	YARAMOKO	1_oui	14	EN02_YAM_14	13	F	1_oui	1_oui	2_non	0	0	1_oui	1_oui	10	2_non	1_Negative	2_non	0
2023-05-23 17:14:18	BOUCLE DU MOUHOUN	boromo	MAMOU	YARAMOKO	YARAMOKO	1_oui	15	EN02_YAM_15	11	F	1_oui	1_oui	2_non	0	0	1_oui	1_oui	10	2_non	1_Negative	2_non	0
2023-05-23 17:14:19	BOUCLE DU MOUHOUN	boromo	MAMOU	YARAMOKO	YARAMOKO	1_oui	16	EN02_YAM_16	13	M	1_oui	1_oui	2_non	0	0	1_oui	1_oui	10	2_non	1_Negative	2_non	0
2023-05-23 17:14:20	BOUCLE DU MOUHOUN	boromo	MAMOU	YARAMOKO	YARAMOKO	1_oui	17	EN02_YAM_17	14	M	1_oui	1_oui	2_non	0	0	1_oui	1_oui	10	2_non	1_Negative	2_non	0
2023-05-23 17:14:22	BOUCLE DU MOUHOUN	boromo	MAMOU	YARAMOKO	YARAMOKO	1_oui	18	EN02_YAM_18	13	M	1_oui	1_oui	2_non	0	0	1_oui	1_oui	10	2_non	1_Negative	2_non	0
2023-05-23 17:14:23	BOUCLE DU MOUHOUN	boromo	MAMOU	YARAMOKO	YARAMOKO	1_oui	19	EN02_YAM_19	13	F	1_oui	1_oui	2_non	0	0	1_oui	1_oui	10	2_non	1_Negative	2_non	0
2023-05-23 17:14:24	BOUCLE DU MOUHOUN	boromo	MAMOU	YARAMOKO	YARAMOKO	1_oui	20	EN02_YAM_20	12	F	1_oui	1_oui	2_non	0	0	1_oui	1_oui	10	2_non	1_Negative	2_non	0
2023-05-23 17:14:26	BOUCLE DU MOUHOUN	boromo	MAMOU	YARAMOKO	YARAMOKO	1_oui	21	EN02_YAM_21	13	F	1_oui	1_oui	2_non	0	0	1_oui	1_oui	10	2_non	1_Negative	2_non	0
2023-05-23 17:14:34	BOUCLE DU MOUHOUN	boromo	MAMOU	YARAMOKO	YARAMOKO	1_oui	22	EN02_YAM_22	12	M	1_oui	1_oui	2_non	0	0	1_oui	1_oui	10	2_non	1_Negative	2_non	0
2023-05-23 17:14:35	BOUCLE DU MOUHOUN	boromo	MAMOU	YARAMOKO	YARAMOKO	1_oui	23	EN02_YAM_23	12	M	1_oui	1_oui	2_non	0	0	1_oui	1_oui	10	2_non	1_Negative	2_non	0
2023-05-23 17:14:36	BOUCLE DU MOUHOUN	boromo	MAMOU	YARAMOKO	YARAMOKO	1_oui	24	EN02_YAM_24	12	M	1_oui	1_oui	2_non	0	0	1_oui	1_oui	10	2_non	1_Negative	2_non	0
2023-05-26 21:37:43	BOUCLE DU MOUHOUN	boromo	OUAHABOU	ASSIO	ASSIO"B”	1_oui	1	EN02_ASB_1	7	M	1_oui	1_oui	2_non	0	0	1_oui	1_oui	10	2_non	1_Negative	2_non	0
2023-05-26 21:37:45	BOUCLE DU MOUHOUN	boromo	OUAHABOU	ASSIO	ASSIO"B”	1_oui	2	EN02_ASB_2	7	M	1_oui	1_oui	2_non	0	0	1_oui	1_oui	10	2_non	1_Negative	2_non	0
2023-05-26 21:37:46	BOUCLE DU MOUHOUN	boromo	OUAHABOU	ASSIO	ASSIO"B”	1_oui	3	EN02_ASB_3	7	M	1_oui	1_oui	2_non	0	0	1_oui	1_oui	10	2_non	1_Negative	2_non	0
2023-05-26 21:37:47	BOUCLE DU MOUHOUN	boromo	OUAHABOU	ASSIO	ASSIO"B”	1_oui	4	EN02_ASB_4	8	M	1_oui	1_oui	2_non	0	0	1_oui	1_oui	10	2_non	1_Negative	2_non	0
2023-05-26 21:37:48	BOUCLE DU MOUHOUN	boromo	OUAHABOU	ASSIO	ASSIO"B”	1_oui	5	EN02_ASB_5	7	F	1_oui	1_oui	2_non	0	0	1_oui	1_oui	10	2_non	1_Negative	2_non	0
2023-05-26 21:37:49	BOUCLE DU MOUHOUN	boromo	OUAHABOU	ASSIO	ASSIO"B”	1_oui	6	EN02_ASB_6	7	F	1_oui	1_oui	2_non	0	0	1_oui	1_oui	10	2_non	1_Negative	2_non	0
2023-05-26 21:37:52	BOUCLE DU MOUHOUN	boromo	OUAHABOU	ASSIO	ASSIO"B”	1_oui	7	EN02_ASB_7	7	F	1_oui	1_oui	2_non	0	0	1_oui	1_oui	10	2_non	1_Negative	2_non	0
2023-05-26 21:37:54	BOUCLE DU MOUHOUN	boromo	OUAHABOU	ASSIO	ASSIO"B”	1_oui	8	EN02_ASB_8	6	F	1_oui	1_oui	2_non	0	0	1_oui	1_oui	10	2_non	1_Negative	2_non	0
2023-05-26 21:37:56	BOUCLE DU MOUHOUN	boromo	OUAHABOU	ASSIO	ASSIO"B”	1_oui	9	EN02_ASB_9	7	F	1_oui	1_oui	2_non	0	0	1_oui	1_oui	10	2_non	1_Negative	2_non	0
2023-05-26 21:37:58	BOUCLE DU MOUHOUN	boromo	OUAHABOU	ASSIO	ASSIO"B”	1_oui	10	EN02_ASB_10	9	F	1_oui	1_oui	2_non	0	0	1_oui	1_oui	10	2_non	1_Negative	2_non	0
2023-05-26 21:37:59	BOUCLE DU MOUHOUN	boromo	OUAHABOU	ASSIO	ASSIO"B”	1_oui	11	EN02_ASB_11	9	F	1_oui	1_oui	2_non	0	0	1_oui	1_oui	10	2_non	1_Negative	2_non	0
2023-05-26 21:38:01	BOUCLE DU MOUHOUN	boromo	OUAHABOU	ASSIO	ASSIO"B”	1_oui	12	EN02_ASB_12	9	F	1_oui	1_oui	2_non	0	0	1_oui	1_oui	10	2_non	1_Negative	2_non	0
2023-05-26 21:38:02	BOUCLE DU MOUHOUN	boromo	OUAHABOU	ASSIO	ASSIO"B”	1_oui	24	EN02_ASB_24	9	M	1_oui	1_oui	2_non	0	0	1_oui	1_oui	10	2_non	1_Negative	2_non	0
2023-05-26 21:38:04	BOUCLE DU MOUHOUN	boromo	OUAHABOU	ASSIO	ASSIO"B”	1_oui	14	EN02_ASB_14	9	M	1_oui	1_oui	2_non	0	0	1_oui	1_oui	10	2_non	1_Negative	2_non	0
2023-05-26 21:38:05	BOUCLE DU MOUHOUN	boromo	OUAHABOU	ASSIO	ASSIO"B”	1_oui	15	EN02_ASB_15	9	M	1_oui	1_oui	2_non	0	0	1_oui	1_oui	10	2_non	1_Negative	2_non	0
2023-05-26 21:38:06	BOUCLE DU MOUHOUN	boromo	OUAHABOU	ASSIO	ASSIO"B”	1_oui	16	EN02_ASB_16	10	M	1_oui	1_oui	2_non	0	0	1_oui	1_oui	10	2_non	1_Negative	2_non	0
2023-05-26 21:38:07	BOUCLE DU MOUHOUN	boromo	OUAHABOU	ASSIO	ASSIO"B”	1_oui	17	EN02_ASB_17	13	M	1_oui	1_oui	2_non	0	0	1_oui	1_oui	10	2_non	1_Negative	2_non	0
2023-05-26 21:38:08	BOUCLE DU MOUHOUN	boromo	OUAHABOU	ASSIO	ASSIO"B”	1_oui	18	EN02_ASB_18	12	F	1_oui	1_oui	2_non	0	0	1_oui	1_oui	10	2_non	1_Negative	2_non	0
2023-05-26 21:38:09	BOUCLE DU MOUHOUN	boromo	OUAHABOU	ASSIO	ASSIO"B”	1_oui	19	EN02_ASB_19	11	M	1_oui	1_oui	2_non	0	0	1_oui	1_oui	10	2_non	1_Negative	2_non	0
2023-05-26 21:38:10	BOUCLE DU MOUHOUN	boromo	OUAHABOU	ASSIO	ASSIO"B”	1_oui	20	EN02_ASB_20	13	M	1_oui	1_oui	2_non	0	0	1_oui	1_oui	10	2_non	1_Negative	2_non	0
2023-05-26 21:38:13	BOUCLE DU MOUHOUN	boromo	OUAHABOU	ASSIO	ASSIO"B”	1_oui	21	EN02_ASB_21	11	F	1_oui	1_oui	2_non	0	0	1_oui	2_non
2023-05-26 21:38:16	BOUCLE DU MOUHOUN	boromo	OUAHABOU	ASSIO	ASSIO"B”	1_oui	22	EN02_ASB_22	12	F	1_oui	1_oui	2_non	0	0	1_oui	1_oui	10	2_non	1_Negative	2_non	0
2023-05-26 21:38:17	BOUCLE DU MOUHOUN	boromo	OUAHABOU	ASSIO	ASSIO"B”	1_oui	23	EN02_ASB_23	12	F	1_oui	1_oui	2_non	0	0	1_oui	1_oui	10	2_non	1_Negative	2_non	0
2023-05-26 21:38:18	BOUCLE DU MOUHOUN	boromo	OUAHABOU	ASSIO	ASSIO"B”	1_oui	13	EN02_ASB_13	9	M	1_oui	1_oui	2_non	0	0	1_oui	1_oui	10	2_non	1_Negative	2_non	0
2023-05-26 21:38:20	BOUCLE DU MOUHOUN	boromo	OUAHABOU	OUAHABOU	OUAHABOU	1_oui	1	EN02_OUA_1	5	F	1_oui	1_oui	2_non	0	0	1_oui	1_oui	10	2_non	1_Negative	2_non	0
2023-05-26 21:38:23	BOUCLE DU MOUHOUN	boromo	OUAHABOU	OUAHABOU	OUAHABOU	1_oui	2	EN02_OUA_2	7	M	1_oui	1_oui	2_non	0	0	1_oui	1_oui	10	2_non	1_Negative	2_non	0
2023-05-26 21:38:24	BOUCLE DU MOUHOUN	boromo	OUAHABOU	OUAHABOU	OUAHABOU	1_oui	3	EN02_OUA_3	7	M	1_oui	1_oui	2_non	0	0	1_oui	1_oui	10	2_non	1_Negative	2_non	0
2023-05-26 21:38:27	BOUCLE DU MOUHOUN	boromo	OUAHABOU	OUAHABOU	OUAHABOU	1_oui	4	EN02_OUA_4	8	M	1_oui	1_oui	2_non	0	0	1_oui	1_oui	10	2_non	1_Negative	2_non	0
2023-05-26 21:38:28	BOUCLE DU MOUHOUN	boromo	OUAHABOU	OUAHABOU	OUAHABOU	1_oui	5	EN02_OUA_5	7	F	1_oui	1_oui	2_non	0	0	1_oui	1_oui	10	2_non	1_Negative	2_non	0
2023-05-26 21:38:29	BOUCLE DU MOUHOUN	boromo	OUAHABOU	OUAHABOU	OUAHABOU	1_oui	6	EN02_OUA_6	8	F	1_oui	1_oui	2_non	0	0	1_oui	1_oui	10	2_non	1_Negative	2_non	0
2023-05-26 21:38:31	BOUCLE DU MOUHOUN	boromo	OUAHABOU	OUAHABOU	OUAHABOU	1_oui	7	EN02_OUA_7	8	M	1_oui	1_oui	2_non	0	0	1_oui	1_oui	10	2_non	1_Negative	2_non	0
2023-05-26 21:38:32	BOUCLE DU MOUHOUN	boromo	OUAHABOU	OUAHABOU	OUAHABOU	1_oui	8	EN02_OUA_8	10	M	1_oui	1_oui	2_non	0	0	1_oui	1_oui	10	2_non	1_Negative	2_non	0
2023-05-26 21:38:34	BOUCLE DU MOUHOUN	boromo	OUAHABOU	OUAHABOU	OUAHABOU	1_oui	9	EN02_OUA_9	10	F	1_oui	1_oui	2_non	0	0	1_oui	1_oui	10	2_non	1_Negative	2_non	0
2023-05-26 21:38:35	BOUCLE DU MOUHOUN	boromo	OUAHABOU	OUAHABOU	OUAHABOU	1_oui	10	EN02_OUA_10	9	F	1_oui	1_oui	2_non	0	0	1_oui	1_oui	10	2_non	1_Negative	2_non	0
2023-05-26 21:38:38	BOUCLE DU MOUHOUN	boromo	OUAHABOU	OUAHABOU	OUAHABOU	1_oui	11	EN02_OUA_11	9	M	1_oui	1_oui	2_non	0	0	1_oui	1_oui	10	2_non	1_Negative	2_non	0
2023-05-26 21:38:40	BOUCLE DU MOUHOUN	boromo	OUAHABOU	OUAHABOU	OUAHABOU	1_oui	12	EN02_OUA_12	11	M	1_oui	1_oui	2_non	0	0	1_oui	1_oui	10	1_oui	4_( +)	2_non	0
2023-05-26 21:38:41	BOUCLE DU MOUHOUN	boromo	OUAHABOU	OUAHABOU	OUAHABOU	1_oui	13	EN02_OUA_13	13	M	1_oui	1_oui	2_non	0	0	1_oui	1_oui	10	2_non	1_Negative	2_non	0
2023-05-26 21:38:45	BOUCLE DU MOUHOUN	boromo	OUAHABOU	OUAHABOU	OUAHABOU	1_oui	14	EN02_OUA_14	10	F	1_oui	1_oui	2_non	0	0	1_oui	1_oui	10	2_non	1_Negative	2_non	0
2023-05-26 21:38:48	BOUCLE DU MOUHOUN	boromo	OUAHABOU	OUAHABOU	OUAHABOU	1_oui	15	EN02_OUA_15	11	F	1_oui	1_oui	2_non	0	0	1_oui	1_oui	10	2_non	1_Negative	2_non	0
2023-05-26 21:38:49	BOUCLE DU MOUHOUN	boromo	OUAHABOU	OUAHABOU	OUAHABOU	1_oui	16	EN02_OUA_16	14	M	1_oui	1_oui	2_non	0	0	1_oui	1_oui	10	2_non	1_Negative	2_non	0
2023-05-26 21:38:51	BOUCLE DU MOUHOUN	boromo	OUAHABOU	OUAHABOU	OUAHABOU	1_oui	17	EN02_OUA_17	11	M	1_oui	1_oui	2_non	0	0	1_oui	1_oui	10	2_non	1_Negative	2_non	0
2023-05-26 21:38:53	BOUCLE DU MOUHOUN	boromo	OUAHABOU	OUAHABOU	OUAHABOU	1_oui	18	EN02_OUA_18	11	M	1_oui	1_oui	2_non	0	0	1_oui	1_oui	10	2_non	1_Negative	2_non	0
2023-05-26 21:38:55	BOUCLE DU MOUHOUN	boromo	OUAHABOU	OUAHABOU	OUAHABOU	1_oui	19	EN02_OUA_19	12	F	1_oui	1_oui	2_non	0	0	1_oui	1_oui	10	2_non	1_Negative	2_non	0
2023-05-26 21:38:58	BOUCLE DU MOUHOUN	boromo	OUAHABOU	OUAHABOU	OUAHABOU	1_oui	20	EN02_OUA_20	12	F	1_oui	1_oui	2_non	0	0	1_oui	1_oui	10	2_non	1_Negative	2_non	0
2023-05-26 21:39:00	BOUCLE DU MOUHOUN	boromo	OUAHABOU	OUAHABOU	OUAHABOU	1_oui	21	EN02_OUA_21	13	F	1_oui	1_oui	2_non	0	0	1_oui	1_oui	10	2_non	1_Negative	2_non	0
2023-05-26 21:39:01	BOUCLE DU MOUHOUN	boromo	OUAHABOU	OUAHABOU	OUAHABOU	1_oui	22	EN02_OUA_22	14	F	1_oui	1_oui	2_non	0	0	1_oui	1_oui	10	1_oui	4_( +)	1_oui	14
2023-05-26 21:39:03	BOUCLE DU MOUHOUN	boromo	OUAHABOU	OUAHABOU	OUAHABOU	1_oui	23	EN02_OUA_23	13	M	1_oui	1_oui	2_non	0	0	1_oui	1_oui	10	2_non	1_Negative	2_non	0
2023-05-26 21:39:04	BOUCLE DU MOUHOUN	boromo	OUAHABOU	OUAHABOU	OUAHABOU	1_oui	24	EN02_OUA_24	13	F	1_oui	1_oui	2_non	0	0	1_oui	1_oui	10	2_non	1_Negative	2_non	0
2023-05-25 15:52:52	BOUCLE DU MOUHOUN	boromo	PA	PA	BORO	1_oui	1	EN01_BOO_1	8	F	1_oui	1_oui	2_non	0	0	1_oui	1_oui	10	2_non	1_Negative	2_non	0
2023-05-25 15:52:54	BOUCLE DU MOUHOUN	boromo	PA	PA	BORO	1_oui	2	EN01_BOO_2	6	F	1_oui	1_oui	2_non	0	0	1_oui	1_oui	10	2_non	1_Negative	2_non	0
2023-05-25 15:52:55	BOUCLE DU MOUHOUN	boromo	PA	PA	BORO	1_oui	3	EN01_BOO_3	7	M	1_oui	1_oui	2_non	0	0	1_oui	1_oui	10	2_non	1_Negative	2_non	0
2023-05-25 15:52:56	BOUCLE DU MOUHOUN	boromo	PA	PA	BORO	1_oui	4	EN01_BOO_4	7	M	1_oui	1_oui	2_non	0	0	1_oui	1_oui	10	2_non	1_Negative	2_non	0
2023-05-25 15:52:57	BOUCLE DU MOUHOUN	boromo	PA	PA	BORO	1_oui	5	EN01_BOO_5	9	M	1_oui	1_oui	2_non	0	0	1_oui	1_oui	10	2_non	1_Negative	2_non	0
2023-05-25 15:52:59	BOUCLE DU MOUHOUN	boromo	PA	PA	BORO	1_oui	6	EN01_BOO_6	8	M	1_oui	1_oui	2_non	0	0	1_oui	1_oui	10	2_non	1_Negative	2_non	0
2023-05-25 15:53:00	BOUCLE DU MOUHOUN	boromo	PA	PA	BORO	1_oui	7	EN01_BOO_7	8	F	1_oui	1_oui	2_non	0	0	1_oui	1_oui	10	2_non	1_Negative	2_non	0
2023-05-25 15:53:02	BOUCLE DU MOUHOUN	boromo	PA	PA	BORO	1_oui	8	EN01_BOO_8	9	F	1_oui	1_oui	2_non	0	0	1_oui	1_oui	10	2_non	1_Negative	2_non	0
2023-05-25 15:53:03	BOUCLE DU MOUHOUN	boromo	PA	PA	BORO	1_oui	9	EN01_BOO_9	9	F	1_oui	1_oui	2_non	0	0	1_oui	1_oui	10	2_non	1_Negative	2_non	0
2023-05-25 15:53:04	BOUCLE DU MOUHOUN	boromo	PA	PA	BORO	1_oui	10	EN01_BOO_10	8	F	1_oui	1_oui	2_non	0	0	1_oui	1_oui	10	2_non	1_Negative	2_non	0
2023-05-25 15:53:05	BOUCLE DU MOUHOUN	boromo	PA	PA	BORO	1_oui	11	EN01_BOO_11	10	M	1_oui	1_oui	2_non	0	0	1_oui	1_oui	10	2_non	1_Negative	2_non	0
2023-05-25 15:53:06	BOUCLE DU MOUHOUN	boromo	PA	PA	BORO	1_oui	12	EN01_BOO_12	8	M	1_oui	1_oui	2_non	0	0	1_oui	1_oui	10	2_non	1_Negative	2_non	0
2023-05-25 15:53:07	BOUCLE DU MOUHOUN	boromo	PA	PA	BORO	1_oui	13	EN01_BOO_13	12	M	1_oui	1_oui	2_non	0	0	1_oui	1_oui	10	2_non	1_Negative	2_non	0
2023-05-25 15:53:08	BOUCLE DU MOUHOUN	boromo	PA	PA	BORO	1_oui	14	EN01_BOO_14	12	M	1_oui	1_oui	2_non	0	0	1_oui	1_oui	10	1_oui	3_ Tracehaemolyse	1_oui	1
2023-05-25 15:53:10	BOUCLE DU MOUHOUN	boromo	PA	PA	BORO	1_oui	15	EN01_BOO_15	10	F	1_oui	1_oui	2_non	0	0	1_oui	1_oui	10	2_non	1_Negative	2_non	0
2023-05-25 15:53:11	BOUCLE DU MOUHOUN	boromo	PA	PA	BORO	1_oui	16	EN01_BOO_16	11	F	1_oui	1_oui	2_non	0	0	1_oui	1_oui	10	2_non	1_Negative	2_non	0
2023-05-25 15:53:12	BOUCLE DU MOUHOUN	boromo	PA	PA	BORO	1_oui	17	EN01_BOO_17	11	F	1_oui	1_oui	2_non	0	0	1_oui	1_oui	10	2_non	1_Negative	2_non	0
2023-05-25 15:53:13	BOUCLE DU MOUHOUN	boromo	PA	PA	BORO	1_oui	18	EN01_BOO_18	12	F	1_oui	1_oui	2_non	0	0	1_oui	1_oui	10	2_non	1_Negative	2_non	0
2023-05-25 15:53:15	BOUCLE DU MOUHOUN	boromo	PA	PA	BORO	1_oui	19	EN01_BOO_19	12	M	1_oui	1_oui	2_non	0	0	1_oui	1_oui	10	1_oui	3_ Tracehaemolyse	2_non	0
2023-05-25 15:53:16	BOUCLE DU MOUHOUN	boromo	PA	PA	BORO	1_oui	20	EN01_BOO_20	13	M	1_oui	1_oui	2_non	0	0	1_oui	1_oui	10	2_non	1_Negative	2_non	0
2023-05-25 15:53:17	BOUCLE DU MOUHOUN	boromo	PA	PA	BORO	1_oui	21	EN01_BOO_21	12	M	1_oui	1_oui	2_non	0	0	1_oui	1_oui	10	2_non	1_Negative	2_non	0
2023-05-25 15:53:18	BOUCLE DU MOUHOUN	boromo	PA	PA	BORO	1_oui	22	EN01_BOO_22	12	M	1_oui	1_oui	2_non	0	0	1_oui	1_oui	10	2_non	1_Negative	2_non	0
2023-05-25 15:53:19	BOUCLE DU MOUHOUN	boromo	PA	PA	BORO	1_oui	23	EN01_BOO_23	13	F	1_oui	1_oui	2_non	0	0	1_oui	1_oui	10	2_non	1_Negative	2_non	0
2023-05-25 15:53:20	BOUCLE DU MOUHOUN	boromo	PA	PA	BORO	1_oui	24	EN01_BOO_24	12	F	1_oui	1_oui	2_non	0	0	1_oui	1_oui	10	2_non	1_Negative	2_non	0
2023-05-25 15:53:21	BOUCLE DU MOUHOUN	boromo	PA	PA	PA D	1_oui	1	EN01_PAD_1	5	M	1_oui	1_oui	2_non	0	0	1_oui	1_oui	10	2_non	1_Negative	2_non	0
2023-05-25 15:53:24	BOUCLE DU MOUHOUN	boromo	PA	PA	PA D	1_oui	2	EN01_PAD_2	6	M	1_oui	1_oui	2_non	0	0	1_oui	1_oui	10	2_non	1_Negative	2_non	0
2023-05-25 15:53:26	BOUCLE DU MOUHOUN	boromo	PA	PA	PA D	1_oui	3	EN01_PAD_3	7	F	1_oui	1_oui	2_non	0	0	1_oui	1_oui	10	2_non	1_Negative	2_non	0
2023-05-25 15:53:27	BOUCLE DU MOUHOUN	boromo	PA	PA	PA D	1_oui	4	EN01_PAD_4	7	F	1_oui	1_oui	2_non	0	0	1_oui	1_oui	10	2_non	1_Negative	2_non	0
2023-05-25 15:53:29	BOUCLE DU MOUHOUN	boromo	PA	PA	PA D	1_oui	5	EN01_PAD_5	8	F	1_oui	1_oui	2_non	0	0	1_oui	1_oui	10	2_non	1_Negative	2_non	0
2023-05-25 15:53:30	BOUCLE DU MOUHOUN	boromo	PA	PA	PA D	1_oui	6	EN01_PAD_6	10	F	1_oui	1_oui	2_non	0	0	1_oui	1_oui	10	2_non	1_Negative	2_non	0
2023-05-25 15:53:32	BOUCLE DU MOUHOUN	boromo	PA	PA	PA D	1_oui	7	EN01_PAD_7	8	M	1_oui	1_oui	2_non	0	0	1_oui	1_oui	10	2_non	1_Negative	2_non	0
2023-05-25 15:53:33	BOUCLE DU MOUHOUN	boromo	PA	PA	PA D	1_oui	8	EN01_PAD_8	8	M	1_oui	1_oui	2_non	0	0	1_oui	1_oui	10	2_non	1_Negative	2_non	0
2023-05-25 15:53:35	BOUCLE DU MOUHOUN	boromo	PA	PA	PA D	1_oui	9	EN01_PAD_9	9	F	1_oui	1_oui	2_non	0	0	1_oui	1_oui	10	2_non	1_Negative	2_non	0
2023-05-25 15:53:36	BOUCLE DU MOUHOUN	boromo	PA	PA	PA D	1_oui	10	EN01_PAD_10	9	F	1_oui	1_oui	2_non	0	0	1_oui	1_oui	10	2_non	1_Negative	2_non	0
2023-05-25 15:53:37	BOUCLE DU MOUHOUN	boromo	PA	PA	PA D	1_oui	11	EN01_PAD_11	9	M	1_oui	1_oui	2_non	0	0	1_oui	1_oui	10	2_non	1_Negative	2_non	0
2023-05-25 15:53:38	BOUCLE DU MOUHOUN	boromo	PA	PA	PA D	1_oui	12	EN01_PAD_12	11	M	1_oui	1_oui	2_non	0	0	1_oui	1_oui	10	2_non	1_Negative	2_non	0
2023-05-25 15:53:39	BOUCLE DU MOUHOUN	boromo	PA	PA	PA D	1_oui	13	EN01_PAD_13	12	F	1_oui	1_oui	2_non	0	0	1_oui	1_oui	10	2_non	1_Negative	2_non	0
2023-05-25 15:53:41	BOUCLE DU MOUHOUN	boromo	PA	PA	PA D	1_oui	14	EN01_PAD_14	12	F	1_oui	1_oui	2_non	0	0	1_oui	1_oui	10	2_non	1_Negative	2_non	0
2023-05-25 15:53:42	BOUCLE DU MOUHOUN	boromo	PA	PA	PA D	1_oui	15	EN01_PAD_15	12	M	1_oui	1_oui	2_non	0	0	1_oui	1_oui	10	2_non	1_Negative	2_non	0
2023-05-25 15:53:43	BOUCLE DU MOUHOUN	boromo	PA	PA	PA D	1_oui	16	EN01_PAD_16	10	M	1_oui	1_oui	2_non	0	0	1_oui	1_oui	10	2_non	1_Negative	2_non	0
2023-05-25 15:53:44	BOUCLE DU MOUHOUN	boromo	PA	PA	PA D	1_oui	17	EN01_PAD_17	13	M	1_oui	1_oui	2_non	0	0	1_oui	1_oui	10	2_non	1_Negative	2_non	0
2023-05-25 15:53:46	BOUCLE DU MOUHOUN	boromo	PA	PA	PA D	1_oui	18	EN01_PAD_18	12	M	1_oui	1_oui	2_non	0	0	1_oui	1_oui	10	2_non	1_Negative	2_non	0
2023-05-25 15:53:47	BOUCLE DU MOUHOUN	boromo	PA	PA	PA D	1_oui	19	EN01_PAD_19	12	F	1_oui	1_oui	2_non	0	0	1_oui	1_oui	10	2_non	1_Negative	2_non	0
2023-05-25 15:53:48	BOUCLE DU MOUHOUN	boromo	PA	PA	PA D	1_oui	20	EN01_PAD_20	13	F	1_oui	1_oui	2_non	0	0	1_oui	1_oui	10	2_non	1_Negative	2_non	0
2023-05-25 15:53:49	BOUCLE DU MOUHOUN	boromo	PA	PA	PA D	1_oui	21	EN01_PAD_21	13	F	1_oui	1_oui	2_non	0	0	1_oui	1_oui	10	2_non	1_Negative	2_non	0
2023-05-25 15:53:50	BOUCLE DU MOUHOUN	boromo	PA	PA	PA D	1_oui	22	EN01_PAD_22	13	F	1_oui	1_oui	2_non	0	0	1_oui	1_oui	10	2_non	1_Negative	2_non	0
2023-05-25 15:53:52	BOUCLE DU MOUHOUN	boromo	PA	PA	PA D	1_oui	23	EN01_PAD_23	14	M	1_oui	1_oui	2_non	0	0	1_oui	1_oui	10	2_non	1_Negative	2_non	0
2023-05-25 15:53:53	BOUCLE DU MOUHOUN	boromo	PA	PA	PA D	1_oui	24	EN01_PAD_24	14	M	1_oui	1_oui	2_non	0	0	1_oui	1_oui	10	2_non	1_Negative	2_non	0
2023-05-24 18:08:38	BOUCLE DU MOUHOUN	boromo	POMPOÏ	POMPOÏ	POMPOÏ Gare	1_oui	2	EN02_POG_2	6	F	1_oui	1_oui	2_non	0	0	1_oui	1_oui	10	2_non	1_Negative	2_non	0
2023-05-24 18:08:39	BOUCLE DU MOUHOUN	boromo	POMPOÏ	POMPOÏ	POMPOÏ Gare	1_oui	3	EN02_POG_3	7	M	1_oui	1_oui	2_non	0	0	1_oui	1_oui	10	2_non	1_Negative	2_non	0
2023-05-24 18:08:40	BOUCLE DU MOUHOUN	boromo	POMPOÏ	POMPOÏ	POMPOÏ Gare	1_oui	4	EN02_POG_4	7	M	1_oui	1_oui	2_non	0	0	1_oui	1_oui	10	2_non	1_Negative	2_non	0
2023-05-24 18:08:42	BOUCLE DU MOUHOUN	boromo	POMPOÏ	POMPOÏ	POMPOÏ Gare	1_oui	5	EN02_POG_5	7	M	1_oui	1_oui	2_non	0	0	1_oui	1_oui	10	2_non	1_Negative	2_non	0
2023-05-24 18:08:43	BOUCLE DU MOUHOUN	boromo	POMPOÏ	POMPOÏ	POMPOÏ Gare	1_oui	6	EN02_POG_6	8	M	1_oui	1_oui	2_non	0	0	1_oui	1_oui	10	2_non	1_Negative	2_non	0
2023-05-24 18:08:44	BOUCLE DU MOUHOUN	boromo	POMPOÏ	POMPOÏ	POMPOÏ Gare	1_oui	7	EN02_POG_7	8	F	1_oui	1_oui	2_non	0	0	1_oui	1_oui	10	2_non	1_Negative	2_non	0
2023-05-24 18:08:47	BOUCLE DU MOUHOUN	boromo	POMPOÏ	POMPOÏ	POMPOÏ Gare	1_oui	8	EN02_POG_8	11	F	1_oui	1_oui	2_non	0	0	1_oui	1_oui	10	2_non	1_Negative	2_non	0
2023-05-24 18:08:49	BOUCLE DU MOUHOUN	boromo	POMPOÏ	POMPOÏ	POMPOÏ Gare	1_oui	9	EN02_POG_9	11	M	1_oui	1_oui	2_non	0	0	1_oui	1_oui	10	2_non	1_Negative	2_non	0
2023-05-24 18:08:50	BOUCLE DU MOUHOUN	boromo	POMPOÏ	POMPOÏ	POMPOÏ Gare	1_oui	10	EN02_POG_10	9	M	1_oui	1_oui	2_non	0	0	1_oui	1_oui	10	2_non	1_Negative	2_non	0
2023-05-24 18:08:51	BOUCLE DU MOUHOUN	boromo	POMPOÏ	POMPOÏ	POMPOÏ Gare	1_oui	11	EN02_POG_11	9	F	1_oui	1_oui	2_non	0	0	1_oui	1_oui	10	2_non	1_Negative	2_non	0
2023-05-24 18:08:52	BOUCLE DU MOUHOUN	boromo	POMPOÏ	POMPOÏ	POMPOÏ Gare	1_oui	12	EN02_POG_12	9	F	1_oui	1_oui	2_non	0	0	1_oui	1_oui	10	2_non	1_Negative	2_non	0
2023-05-24 18:08:53	BOUCLE DU MOUHOUN	boromo	POMPOÏ	POMPOÏ	POMPOÏ Gare	1_oui	13	EN02_POG_13	11	F	1_oui	1_oui	2_non	0	0	1_oui	1_oui	10	2_non	1_Negative	2_non	0
2023-05-24 18:08:54	BOUCLE DU MOUHOUN	boromo	POMPOÏ	POMPOÏ	POMPOÏ Gare	1_oui	14	EN02_POG_14	10	F	1_oui	1_oui	2_non	0	0	1_oui	1_oui	10	2_non	1_Negative	2_non	0
2023-05-24 18:08:55	BOUCLE DU MOUHOUN	boromo	POMPOÏ	POMPOÏ	POMPOÏ Gare	1_oui	15	EN02_POG_15	13	M	1_oui	1_oui	2_non	0	0	1_oui	1_oui	10	2_non	1_Negative	2_non	0
2023-05-24 18:08:56	BOUCLE DU MOUHOUN	boromo	POMPOÏ	POMPOÏ	POMPOÏ Gare	1_oui	16	EN02_POG_16	10	M	1_oui	1_oui	2_non	0	0	1_oui	1_oui	10	2_non	1_Negative	2_non	0
2023-05-24 18:08:57	BOUCLE DU MOUHOUN	boromo	POMPOÏ	POMPOÏ	POMPOÏ Gare	1_oui	17	EN02_POG_17	11	M	1_oui	1_oui	2_non	0	0	1_oui	1_oui	10	2_non	1_Negative	2_non	0
2023-05-24 18:08:58	BOUCLE DU MOUHOUN	boromo	POMPOÏ	POMPOÏ	POMPOÏ Gare	1_oui	18	EN02_POG_18	12	M	1_oui	1_oui	2_non	0	0	1_oui	1_oui	10	2_non	1_Negative	2_non	0
2023-05-24 18:08:59	BOUCLE DU MOUHOUN	boromo	POMPOÏ	POMPOÏ	POMPOÏ Gare	1_oui	19	EN02_POG_19	11	F	1_oui	1_oui	2_non	0	0	1_oui	1_oui	10	2_non	1_Negative	2_non	0
2023-05-24 18:09:00	BOUCLE DU MOUHOUN	boromo	POMPOÏ	POMPOÏ	POMPOÏ Gare	1_oui	20	EN02_POG_20	12	F	1_oui	1_oui	2_non	0	0	1_oui	1_oui	10	2_non	1_Negative	2_non	0
2023-05-24 18:09:01	BOUCLE DU MOUHOUN	boromo	POMPOÏ	POMPOÏ	POMPOÏ Gare	1_oui	21	EN02_POG_21	13	F	1_oui	1_oui	2_non	0	0	1_oui	1_oui	10	2_non	1_Negative	2_non	0
2023-05-24 18:09:02	BOUCLE DU MOUHOUN	boromo	POMPOÏ	POMPOÏ	POMPOÏ Gare	1_oui	22	EN02_POG_22	13	F	1_oui	1_oui	2_non	0	0	1_oui	1_oui	10	2_non	1_Negative	2_non	0
2023-05-24 18:09:03	BOUCLE DU MOUHOUN	boromo	POMPOÏ	POMPOÏ	POMPOÏ Gare	1_oui	23	EN02_POG_23	13	M	1_oui	1_oui	2_non	0	0	1_oui	1_oui	10	2_non	1_Negative	2_non	0
2023-05-24 18:09:04	BOUCLE DU MOUHOUN	boromo	POMPOÏ	POMPOÏ	POMPOÏ Gare	1_oui	24	EN02_POG_24	12	M	1_oui	1_oui	2_non	0	0	1_oui	1_oui	10	2_non	1_Negative	2_non	0
2023-05-24 18:18:54	BOUCLE DU MOUHOUN	boromo	POMPOÏ	POMPOÏ	POMPOÏ Gare	1_oui	1	EN02_POG_1	8	F	1_oui	1_oui	2_non	0	0	1_oui	1_oui	10	2_non	1_Negative	2_non	0
2023-05-24 18:07:00	BOUCLE DU MOUHOUN	boromo	POMPOÏ	POMPOÏ	POMPOÏ CENTRE	1_oui	1	EN02_POC_1	7	F	1_oui	1_oui	2_non	0	0	1_oui	1_oui	10	2_non	1_Negative	2_non	0
2023-05-24 18:07:01	BOUCLE DU MOUHOUN	boromo	POMPOÏ	POMPOÏ	POMPOÏ CENTRE	1_oui	2	EN02_POC_2	8	F	1_oui	1_oui	2_non	0	0	1_oui	1_oui	10	2_non	1_Negative	2_non	0
2023-05-24 18:07:02	BOUCLE DU MOUHOUN	boromo	POMPOÏ	POMPOÏ	POMPOÏ CENTRE	1_oui	3	EN02_POC_3	7	M	1_oui	1_oui	2_non	0	0	1_oui	1_oui	10	2_non	1_Negative	2_non	0
2023-05-24 18:07:04	BOUCLE DU MOUHOUN	boromo	POMPOÏ	POMPOÏ	POMPOÏ CENTRE	1_oui	4	EN02_POC_4	7	M	1_oui	1_oui	2_non	0	0	1_oui	1_oui	10	2_non	1_Negative	2_non	0
2023-05-24 18:07:05	BOUCLE DU MOUHOUN	boromo	POMPOÏ	POMPOÏ	POMPOÏ CENTRE	1_oui	5	EN02_POC_5	8	M	1_oui	1_oui	2_non	0	0	1_oui	1_oui	10	2_non	1_Negative	2_non	0
2023-05-24 18:07:06	BOUCLE DU MOUHOUN	boromo	POMPOÏ	POMPOÏ	POMPOÏ CENTRE	1_oui	6	EN02_POC_6	8	M	1_oui	1_oui	2_non	0	0	1_oui	1_oui	10	2_non	1_Negative	2_non	0
2023-05-24 18:07:07	BOUCLE DU MOUHOUN	boromo	POMPOÏ	POMPOÏ	POMPOÏ CENTRE	1_oui	7	EN02_POC_7	8	F	1_oui	1_oui	2_non	0	0	1_oui	1_oui	10	2_non	1_Negative	2_non	0
2023-05-24 18:07:08	BOUCLE DU MOUHOUN	boromo	POMPOÏ	POMPOÏ	POMPOÏ CENTRE	1_oui	8	EN02_POC_8	8	F	1_oui	1_oui	2_non	0	0	1_oui	1_oui	10	2_non	1_Negative	2_non	0
2023-05-24 18:07:10	BOUCLE DU MOUHOUN	boromo	POMPOÏ	POMPOÏ	POMPOÏ CENTRE	1_oui	9	EN02_POC_9	9	F	1_oui	1_oui	2_non	0	0	1_oui	1_oui	10	2_non	1_Negative	2_non	0
2023-05-24 18:07:11	BOUCLE DU MOUHOUN	boromo	POMPOÏ	POMPOÏ	POMPOÏ CENTRE	1_oui	10	EN02_POC_10	9	F	1_oui	1_oui	2_non	0	0	1_oui	1_oui	10	2_non	1_Negative	2_non	0
2023-05-24 18:07:13	BOUCLE DU MOUHOUN	boromo	POMPOÏ	POMPOÏ	POMPOÏ CENTRE	1_oui	11	EN02_POC_11	9	M	1_oui	1_oui	2_non	0	0	1_oui	1_oui	10	2_non	1_Negative	2_non	0
2023-05-24 18:07:16	BOUCLE DU MOUHOUN	boromo	POMPOÏ	POMPOÏ	POMPOÏ CENTRE	1_oui	12	EN02_POC_12	10	M	1_oui	1_oui	2_non	0	0	1_oui	1_oui	10	2_non	1_Negative	2_non	0
2023-05-24 18:07:17	BOUCLE DU MOUHOUN	boromo	POMPOÏ	POMPOÏ	POMPOÏ CENTRE	1_oui	13	EN02_POC_13	11	M	1_oui	1_oui	2_non	0	0	1_oui	1_oui	10	2_non	1_Negative	2_non	0
2023-05-24 18:07:19	BOUCLE DU MOUHOUN	boromo	POMPOÏ	POMPOÏ	POMPOÏ CENTRE	1_oui	14	EN02_POC_14	12	M	1_oui	1_oui	2_non	0	0	1_oui	1_oui	10	2_non	1_Negative	2_non	0
2023-05-24 18:07:22	BOUCLE DU MOUHOUN	boromo	POMPOÏ	POMPOÏ	POMPOÏ CENTRE	1_oui	15	EN02_POC_15	13	F	1_oui	1_oui	2_non	0	0	1_oui	1_oui	10	2_non	1_Negative	2_non	0
2023-05-24 18:07:24	BOUCLE DU MOUHOUN	boromo	POMPOÏ	POMPOÏ	POMPOÏ CENTRE	1_oui	16	EN02_POC_16	12	F	1_oui	1_oui	2_non	0	0	1_oui	1_oui	10	2_non	1_Negative	2_non	0
2023-05-24 18:07:26	BOUCLE DU MOUHOUN	boromo	POMPOÏ	POMPOÏ	POMPOÏ CENTRE	1_oui	17	EN02_POC_17	12	F	1_oui	1_oui	2_non	0	0	1_oui	1_oui	10	2_non	1_Negative	2_non	0
2023-05-24 18:07:28	BOUCLE DU MOUHOUN	boromo	POMPOÏ	POMPOÏ	POMPOÏ CENTRE	1_oui	18	EN02_POC_18	10	F	1_oui	1_oui	2_non	0	0	1_oui	1_oui	10	2_non	1_Negative	2_non	0
2023-05-24 18:07:31	BOUCLE DU MOUHOUN	boromo	POMPOÏ	POMPOÏ	POMPOÏ CENTRE	1_oui	19	EN02_POC_19	10	M	1_oui	1_oui	2_non	0	0	1_oui	1_oui	10	2_non	1_Negative	2_non	0
2023-05-24 18:07:32	BOUCLE DU MOUHOUN	boromo	POMPOÏ	POMPOÏ	POMPOÏ CENTRE	1_oui	20	EN02_POC_20	10	M	1_oui	1_oui	2_non	0	0	1_oui	1_oui	10	2_non	1_Negative	2_non	0
2023-05-24 18:07:33	BOUCLE DU MOUHOUN	boromo	POMPOÏ	POMPOÏ	POMPOÏ CENTRE	1_oui	21	EN02_POC_21	13	M	1_oui	1_oui	2_non	0	0	1_oui	1_oui	10	2_non	1_Negative	2_non	0
2023-05-24 18:07:34	BOUCLE DU MOUHOUN	boromo	POMPOÏ	POMPOÏ	POMPOÏ CENTRE	1_oui	22	EN02_POC_22	13	M	1_oui	1_oui	2_non	0	0	1_oui	1_oui	10	2_non	1_Negative	2_non	0
2023-05-24 18:07:35	BOUCLE DU MOUHOUN	boromo	POMPOÏ	POMPOÏ	POMPOÏ CENTRE	1_oui	23	EN02_POC_23	13	F	1_oui	1_oui	2_non	0	0	1_oui	1_oui	10	2_non	1_Negative	2_non	0
2023-05-24 18:18:53	BOUCLE DU MOUHOUN	boromo	POMPOÏ	POMPOÏ	POMPOÏ CENTRE	1_oui	24	EN02_POC_24	13	F	1_oui	1_oui	2_non	0	0	1_oui	1_oui	10	2_non	1_Negative	2_non	0
2023-05-26 12:52:23	BOUCLE DU MOUHOUN	boromo	SIBY	BALLAO	BAllAO	1_oui	1	EN01_BAL_1	7	M	1_oui	1_oui	2_non	0	0	1_oui	1_oui	10	2_non	1_Negative	2_non	0
2023-05-26 12:52:24	BOUCLE DU MOUHOUN	boromo	SIBY	BALLAO	BAllAO	1_oui	2	EN01_BAL_2	7	M	1_oui	1_oui	2_non	0	0	1_oui	1_oui	10	2_non	1_Negative	2_non	0
2023-05-26 12:52:25	BOUCLE DU MOUHOUN	boromo	SIBY	BALLAO	BAllAO	1_oui	3	EN01_BAL_3	7	F	1_oui	1_oui	2_non	0	0	1_oui	1_oui	10	2_non	1_Negative	2_non	0
2023-05-26 12:52:26	BOUCLE DU MOUHOUN	boromo	SIBY	BALLAO	BAllAO	1_oui	4	EN01_BAL_4	7	F	1_oui	1_oui	2_non	0	0	1_oui	1_oui	10	2_non	1_Negative	2_non	0
2023-05-26 12:52:27	BOUCLE DU MOUHOUN	boromo	SIBY	BALLAO	BAllAO	1_oui	5	EN01_BAL_5	8	F	1_oui	1_oui	2_non	0	0	1_oui	1_oui	10	2_non	1_Negative	2_non	0
2023-05-26 12:52:29	BOUCLE DU MOUHOUN	boromo	SIBY	BALLAO	BAllAO	1_oui	6	EN01_BAL_6	7	F	1_oui	1_oui	2_non	0	0	1_oui	1_oui	10	2_non	1_Negative	2_non	0
2023-05-26 12:52:30	BOUCLE DU MOUHOUN	boromo	SIBY	BALLAO	BAllAO	1_oui	7	EN01_BAL_7	9	M	1_oui	1_oui	2_non	0	0	1_oui	1_oui	10	2_non	1_Negative	2_non	0
2023-05-26 12:52:31	BOUCLE DU MOUHOUN	boromo	SIBY	BALLAO	BAllAO	1_oui	8	EN01_BAL_8	9	M	1_oui	1_oui	2_non	0	0	1_oui	1_oui	10	2_non	1_Negative	2_non	0
2023-05-26 12:52:32	BOUCLE DU MOUHOUN	boromo	SIBY	BALLAO	BAllAO	1_oui	9	EN01_BAL_9	9	M	1_oui	1_oui	2_non	0	0	1_oui	1_oui	10	2_non	1_Negative	2_non	0
2023-05-26 12:52:33	BOUCLE DU MOUHOUN	boromo	SIBY	BALLAO	BAllAO	1_oui	10	EN01_BAL_10	9	M	1_oui	1_oui	2_non	0	0	1_oui	1_oui	10	2_non	1_Negative	2_non	0
2023-05-26 12:52:35	BOUCLE DU MOUHOUN	boromo	SIBY	BALLAO	BAllAO	1_oui	11	EN01_BAL_11	9	F	1_oui	1_oui	2_non	0	0	1_oui	1_oui	10	2_non	1_Negative	2_non	0
2023-05-26 12:52:36	BOUCLE DU MOUHOUN	boromo	SIBY	BALLAO	BAllAO	1_oui	12	EN01_BAL_12	10	F	1_oui	1_oui	2_non	0	0	1_oui	1_oui	10	2_non	1_Negative	2_non	0
2023-05-26 12:52:37	BOUCLE DU MOUHOUN	boromo	SIBY	BALLAO	BAllAO	1_oui	13	EN01_BAL_13	10	F	1_oui	1_oui	2_non	0	0	1_oui	1_oui	10	2_non	1_Negative	2_non	0
2023-05-26 12:52:38	BOUCLE DU MOUHOUN	boromo	SIBY	BALLAO	BAllAO	1_oui	14	EN01_BAL_14	9	F	1_oui	1_oui	2_non	0	0	1_oui	1_oui	10	2_non	1_Negative	2_non	0
2023-05-26 12:52:39	BOUCLE DU MOUHOUN	boromo	SIBY	BALLAO	BAllAO	1_oui	15	EN01_BAL_15	12	M	1_oui	1_oui	2_non	0	0	1_oui	1_oui	10	2_non	1_Negative	2_non	0
2023-05-26 12:52:41	BOUCLE DU MOUHOUN	boromo	SIBY	BALLAO	BAllAO	1_oui	16	EN01_BAL_16	11	M	1_oui	1_oui	2_non	0	0	1_oui	1_oui	10	2_non	1_Negative	2_non	0
2023-05-26 12:52:42	BOUCLE DU MOUHOUN	boromo	SIBY	BALLAO	BAllAO	1_oui	17	EN01_BAL_17	12	M	1_oui	1_oui	2_non	0	0	1_oui	1_oui	10	2_non	1_Negative	2_non	0
2023-05-26 12:52:43	BOUCLE DU MOUHOUN	boromo	SIBY	BALLAO	BAllAO	1_oui	18	EN01_BAL_18	12	M	1_oui	1_oui	2_non	0	0	1_oui	1_oui	10	2_non	1_Negative	2_non	0
2023-05-26 12:52:44	BOUCLE DU MOUHOUN	boromo	SIBY	BALLAO	BAllAO	1_oui	19	EN01_BAL_19	11	F	1_oui	1_oui	2_non	0	0	1_oui	1_oui	10	2_non	1_Negative	2_non	0
2023-05-26 12:52:46	BOUCLE DU MOUHOUN	boromo	SIBY	BALLAO	BAllAO	1_oui	20	EN01_BAL_20	11	F	1_oui	1_oui	2_non	0	0	1_oui	1_oui	10	2_non	1_Negative	2_non	0
2023-05-26 12:52:47	BOUCLE DU MOUHOUN	boromo	SIBY	BALLAO	BAllAO	1_oui	21	EN01_BAL_21	12	F	1_oui	1_oui	2_non	0	0	1_oui	1_oui	10	2_non	1_Negative	2_non	0
2023-05-26 12:52:48	BOUCLE DU MOUHOUN	boromo	SIBY	BALLAO	BAllAO	1_oui	22	EN01_BAL_22	12	F	1_oui	1_oui	2_non	0	0	1_oui	1_oui	10	2_non	1_Negative	2_non	0
2023-05-26 12:52:49	BOUCLE DU MOUHOUN	boromo	SIBY	BALLAO	BAllAO	1_oui	23	EN01_BAL_23	12	M	1_oui	1_oui	2_non	0	0	1_oui	1_oui	10	2_non	1_Negative	2_non	0
2023-05-26 12:52:51	BOUCLE DU MOUHOUN	boromo	SIBY	BALLAO	BAllAO	1_oui	24	EN01_BAL_24	12	M	1_oui	1_oui	2_non	0	0	1_oui	2_non
2023-05-26 12:52:52	BOUCLE DU MOUHOUN	boromo	SIBY	SIBY	SIBY D	1_oui	1	EN01_SIB_1	11	M	1_oui	1_oui	2_non	0	0	1_oui	1_oui	10	2_non	1_Negative	2_non	0
2023-05-26 12:52:53	BOUCLE DU MOUHOUN	boromo	SIBY	SIBY	SIBY D	1_oui	2	EN01_SIB_2	12	M	1_oui	1_oui	2_non	0	0	1_oui	1_oui	10	2_non	1_Negative	2_non	0
2023-05-26 12:52:55	BOUCLE DU MOUHOUN	boromo	SIBY	SIBY	SIBY D	1_oui	3	EN01_SIB_3	10	M	1_oui	1_oui	2_non	0	0	1_oui	1_oui	10	2_non	1_Negative	2_non	0
2023-05-26 12:52:56	BOUCLE DU MOUHOUN	boromo	SIBY	SIBY	SIBY D	1_oui	4	EN01_SIB_4	11	M	1_oui	1_oui	2_non	0	0	1_oui	1_oui	10	2_non	1_Negative	2_non	0
2023-05-26 12:52:57	BOUCLE DU MOUHOUN	boromo	SIBY	SIBY	SIBY D	1_oui	5	EN01_SIB_5	14	M	1_oui	1_oui	2_non	0	0	1_oui	1_oui	10	2_non	1_Negative	2_non	0
2023-05-26 12:52:58	BOUCLE DU MOUHOUN	boromo	SIBY	SIBY	SIBY D	1_oui	6	EN01_SIB_6	7	F	1_oui	1_oui	2_non	0	0	1_oui	1_oui	10	2_non	1_Negative	2_non	0
2023-05-26 12:52:59	BOUCLE DU MOUHOUN	boromo	SIBY	SIBY	SIBY D	1_oui	7	EN01_SIB_7	7	F	1_oui	1_oui	2_non	0	0	1_oui	1_oui	10	2_non	1_Negative	2_non	0
2023-05-26 12:53:00	BOUCLE DU MOUHOUN	boromo	SIBY	SIBY	SIBY D	1_oui	8	EN01_SIB_8	8	M	1_oui	1_oui	2_non	0	0	1_oui	1_oui	10	2_non	1_Negative	2_non	0
2023-05-26 12:53:01	BOUCLE DU MOUHOUN	boromo	SIBY	SIBY	SIBY D	1_oui	9	EN01_SIB_9	9	M	1_oui	1_oui	2_non	0	0	1_oui	1_oui	10	2_non	1_Negative	2_non	0
2023-05-26 12:53:03	BOUCLE DU MOUHOUN	boromo	SIBY	SIBY	SIBY D	1_oui	10	EN01_SIB_10	11	M	1_oui	1_oui	2_non	0	0	1_oui	1_oui	10	2_non	1_Negative	2_non	0
2023-05-26 12:53:04	BOUCLE DU MOUHOUN	boromo	SIBY	SIBY	SIBY D	1_oui	11	EN01_SIB_11	14	F	1_oui	1_oui	2_non	0	0	1_oui	1_oui	10	1_oui	6_( +++)	2_non	0
2023-05-26 12:53:05	BOUCLE DU MOUHOUN	boromo	SIBY	SIBY	SIBY D	1_oui	12	EN01_SIB_12	11	F	1_oui	1_oui	2_non	0	0	1_oui	1_oui	10	2_non	1_Negative	2_non	0
2023-05-26 12:53:06	BOUCLE DU MOUHOUN	boromo	SIBY	SIBY	SIBY D	1_oui	13	EN01_SIB_13	9	F	1_oui	2_non				1_oui	1_oui	10	2_non	1_Negative	2_non	0
2023-05-26 12:53:07	BOUCLE DU MOUHOUN	boromo	SIBY	SIBY	SIBY D	1_oui	14	EN01_SIB_14	9	M	1_oui	1_oui	2_non	0	0	1_oui	1_oui	10	2_non	1_Negative	2_non	0
2023-05-26 12:53:08	BOUCLE DU MOUHOUN	boromo	SIBY	SIBY	SIBY D	1_oui	15	EN01_SIB_15	11	M	1_oui	1_oui	2_non	0	0	1_oui	1_oui	10	2_non	1_Negative	2_non	0
2023-05-26 12:53:09	BOUCLE DU MOUHOUN	boromo	SIBY	SIBY	SIBY D	1_oui	16	EN01_SIB_16	9	M	1_oui	1_oui	2_non	0	0	1_oui	1_oui	10	2_non	1_Negative	2_non	0
2023-05-26 12:53:10	BOUCLE DU MOUHOUN	boromo	SIBY	SIBY	SIBY D	1_oui	17	EN01_SIB_17	9	F	1_oui	1_oui	2_non	0	0	1_oui	1_oui	10	2_non	1_Negative	2_non	0
2023-05-26 12:53:12	BOUCLE DU MOUHOUN	boromo	SIBY	SIBY	SIBY D	1_oui	18	EN01_SIB_18	9	M	1_oui	1_oui	2_non	0	0	1_oui	1_oui	10	2_non	1_Negative	2_non	0
2023-05-26 12:53:13	BOUCLE DU MOUHOUN	boromo	SIBY	SIBY	SIBY D	1_oui	19	EN01_SIB_19	8	F	1_oui	2_non				1_oui	1_oui	10	2_non	1_Negative	2_non	0
2023-05-26 12:53:14	BOUCLE DU MOUHOUN	boromo	SIBY	SIBY	SIBY D	1_oui	20	EN01_SIB_20	13	F	1_oui	1_oui	2_non	0	0	1_oui	1_oui	10	2_non	1_Negative	2_non	0
2023-05-26 12:53:15	BOUCLE DU MOUHOUN	boromo	SIBY	SIBY	SIBY D	1_oui	21	EN01_SIB_21	12	F	1_oui	1_oui	2_non	0	0	1_oui	1_oui	10	2_non	1_Negative	2_non	0
2023-05-26 12:53:16	BOUCLE DU MOUHOUN	boromo	SIBY	SIBY	SIBY D	1_oui	22	EN01_SIB_22	11	F	1_oui	1_oui	2_non	0	0	1_oui	1_oui	10	2_non	1_Negative	2_non	0
2023-05-26 12:53:17	BOUCLE DU MOUHOUN	boromo	SIBY	SIBY	SIBY D	1_oui	23	EN01_SIB_23	11	F	1_oui	1_oui	2_non	0	0	1_oui	1_oui	10	2_non	1_Negative	2_non	0
2023-05-26 12:53:19	BOUCLE DU MOUHOUN	boromo	SIBY	SIBY	SIBY D	1_oui	24	EN01_SIB_24	13	F	1_oui	1_oui	2_non	0	0	1_oui	1_oui	10	2_non	1_Negative	2_non	0
2023-05-22 21:23:01	BOUCLE DU MOUHOUN	boromo	TONE	KOUMBIA	KOUMBIA	1_oui	1	EN01_ASS_1	11	M	1_oui	1_oui	2_non	0	0	1_oui	1_oui	10	2_non	2_ Tracenonhaemolyse	2_non	0
2023-05-22 21:23:03	BOUCLE DU MOUHOUN	boromo	TONE	KOUMBIA	KOUMBIA	1_oui	2	EN01_ASS_2	8	M	1_oui	1_oui	2_non	0	0	1_oui	1_oui	10	2_non	1_Negative	2_non	0
2023-05-22 21:23:05	BOUCLE DU MOUHOUN	boromo	TONE	KOUMBIA	KOUMBIA	1_oui	3	EN01_ASS_3	9	M	1_oui	1_oui	2_non	0	0	1_oui	1_oui	10	2_non	1_Negative	2_non	0
2023-05-22 21:23:07	BOUCLE DU MOUHOUN	boromo	TONE	KOUMBIA	KOUMBIA	1_oui	4	EN01_ASS_4	8	M	1_oui	1_oui	2_non	0	0	1_oui	1_oui	10	2_non	1_Negative	2_non	0
2023-05-22 21:23:08	BOUCLE DU MOUHOUN	boromo	TONE	KOUMBIA	KOUMBIA	1_oui	5	EN01_ASS_5	9	F	1_oui	1_oui	2_non	0	0	1_oui	1_oui	10	2_non	1_Negative	2_non	0
2023-05-22 21:23:10	BOUCLE DU MOUHOUN	boromo	TONE	KOUMBIA	KOUMBIA	1_oui	6	EN01_ASS_6	9	F	1_oui	1_oui	2_non	0	0	1_oui	1_oui	10	2_non	1_Negative	2_non	0
2023-05-22 21:23:12	BOUCLE DU MOUHOUN	boromo	TONE	KOUMBIA	KOUMBIA	1_oui	7	EN01_ASS_7	10	F	1_oui	1_oui	2_non	0	0	1_oui	1_oui	10	2_non	1_Negative	2_non	0
2023-05-22 21:23:13	BOUCLE DU MOUHOUN	boromo	TONE	KOUMBIA	KOUMBIA	1_oui	8	EN01_ASS_8	10	F	1_oui	1_oui	2_non	0	0	1_oui	1_oui	10	2_non	1_Negative	2_non	0
2023-05-22 21:23:15	BOUCLE DU MOUHOUN	boromo	TONE	KOUMBIA	KOUMBIA	1_oui	9	EN01_ASS_9	9	F	1_oui	1_oui	2_non	0	0	1_oui	1_oui	10	2_non	1_Negative	2_non	0
2023-05-22 21:23:16	BOUCLE DU MOUHOUN	boromo	TONE	KOUMBIA	KOUMBIA	1_oui	10	EN01_ASS_10	12	M	1_oui	1_oui	2_non	0	0	1_oui	1_oui	10	2_non	1_Negative	2_non	0
2023-05-22 21:23:18	BOUCLE DU MOUHOUN	boromo	TONE	KOUMBIA	KOUMBIA	1_oui	11	EN01_ASS_11	10	M	1_oui	1_oui	2_non	0	0	1_oui	1_oui	10	2_non	1_Negative	2_non	0
2023-05-22 21:23:19	BOUCLE DU MOUHOUN	boromo	TONE	KOUMBIA	KOUMBIA	1_oui	12	EN01_ASS_12	12	M	1_oui	1_oui	2_non	0	0	1_oui	1_oui	10	2_non	1_Negative	2_non	0
2023-05-22 21:23:21	BOUCLE DU MOUHOUN	boromo	TONE	KOUMBIA	KOUMBIA	1_oui	13	EN01_ASS_13	12	F	1_oui	1_oui	2_non	0	0	1_oui	1_oui	10	2_non	1_Negative	2_non	0
2023-05-22 21:23:22	BOUCLE DU MOUHOUN	boromo	TONE	KOUMBIA	KOUMBIA	1_oui	14	EN01_ASS_14	12	F	1_oui	1_oui	2_non	0	0	1_oui	1_oui	10	2_non	2_ Tracenonhaemolyse	2_non	0
2023-05-22 21:23:23	BOUCLE DU MOUHOUN	boromo	TONE	KOUMBIA	KOUMBIA	1_oui	15	EN01_ASS_15	12	F	1_oui	1_oui	2_non	0	0	1_oui	1_oui	10	2_non	1_Negative	2_non	0
2023-05-22 21:23:25	BOUCLE DU MOUHOUN	boromo	TONE	KOUMBIA	KOUMBIA	1_oui	16	EN01_ASS_16	12	M	1_oui	1_oui	2_non	0	0	1_oui	1_oui	10	2_non	1_Negative	2_non	0
2023-05-22 21:23:27	BOUCLE DU MOUHOUN	boromo	TONE	KOUMBIA	KOUMBIA	1_oui	17	EN01_ASS_17	11	M	1_oui	1_oui	2_non	0	0	1_oui	1_oui	10	2_non	1_Negative	2_non	0
2023-05-22 21:23:29	BOUCLE DU MOUHOUN	boromo	TONE	KOUMBIA	KOUMBIA	1_oui	18	EN01_ASS_18	12	M	1_oui	1_oui	2_non	0	0	1_oui	1_oui	10	2_non	1_Negative	2_non	0
2023-05-22 21:23:30	BOUCLE DU MOUHOUN	boromo	TONE	KOUMBIA	KOUMBIA	1_oui	19	EN01_ASS_19	13	F	1_oui	1_oui	2_non	0	0	1_oui	1_oui	10	2_non	1_Negative	2_non	0
2023-05-22 21:23:33	BOUCLE DU MOUHOUN	boromo	TONE	KOUMBIA	KOUMBIA	1_oui	20	EN01_ASS_20	13	F	1_oui	1_oui	2_non	0	0	1_oui	1_oui	10	2_non	1_Negative	2_non	0
2023-05-22 21:23:35	BOUCLE DU MOUHOUN	boromo	TONE	KOUMBIA	KOUMBIA	1_oui	21	EN01_ASS_21	13	F	1_oui	1_oui	2_non	0	0	1_oui	1_oui	10	2_non	1_Negative	2_non	0
2023-05-22 21:23:37	BOUCLE DU MOUHOUN	boromo	TONE	KOUMBIA	KOUMBIA	1_oui	22	EN01_ASS_22	13	M	1_oui	1_oui	2_non	0	0	1_oui	1_oui	10	2_non	1_Negative	2_non	0
2023-05-22 21:23:38	BOUCLE DU MOUHOUN	boromo	TONE	KOUMBIA	KOUMBIA	1_oui	23	EN01_ASS_23	13	M	1_oui	1_oui	2_non	0	0	1_oui	1_oui	10	2_non	1_Negative	2_non	0
2023-05-22 21:23:40	BOUCLE DU MOUHOUN	boromo	TONE	KOUMBIA	KOUMBIA	1_oui	24	EN01_ASS_24	13	M	1_oui	1_oui	2_non	0	0	1_oui	1_oui	10	2_non	1_Negative	2_non	0
2023-05-22 21:21:58	BOUCLE DU MOUHOUN	boromo	TONE	TONE	TONE A	1_oui	1	EN01_TOA_1	8	F	1_oui	1_oui	2_non	0	0	1_oui	1_oui	10	2_non	1_Negative	2_non	0
2023-05-22 21:22:00	BOUCLE DU MOUHOUN	boromo	TONE	TONE	TONE A	1_oui	2	EN01_TOA_2	10	F	1_oui	1_oui	2_non	0	0	1_oui	1_oui	10	2_non	1_Negative	2_non	0
2023-05-22 21:22:09	BOUCLE DU MOUHOUN	boromo	TONE	TONE	TONE A	1_oui	3	EN01_TOA_3	9	M	1_oui	1_oui	2_non	0	0	1_oui	1_oui	10	2_non	1_Negative	2_non	0
2023-05-22 21:22:11	BOUCLE DU MOUHOUN	boromo	TONE	TONE	TONE A	1_oui	4	EN01_TOA_4	8	M	1_oui	1_oui	2_non	0	0	1_oui	1_oui	10	2_non	1_Negative	2_non	0
2023-05-22 21:22:12	BOUCLE DU MOUHOUN	boromo	TONE	TONE	TONE A	1_oui	5	EN01_TOA_5	9	M	1_oui	1_oui	2_non	0	0	1_oui	1_oui	10	2_non	1_Negative	2_non	0
2023-05-22 21:22:15	BOUCLE DU MOUHOUN	boromo	TONE	TONE	TONE A	1_oui	6	EN01_TOA_6	8	M	1_oui	1_oui	2_non	0	0	1_oui	1_oui	10	2_non	2_ Tracenonhaemolyse	2_non	0
2023-05-22 21:22:16	BOUCLE DU MOUHOUN	boromo	TONE	TONE	TONE A	1_oui	7	EN01_TOA_7	7	F	1_oui	1_oui	2_non	0	0	1_oui	1_oui	10	2_non	1_Negative	2_non	0
2023-05-22 21:22:18	BOUCLE DU MOUHOUN	boromo	TONE	TONE	TONE A	1_oui	8	EN01_TOA_8	10	F	1_oui	1_oui	2_non	0	0	1_oui	1_oui	10	2_non	1_Negative	2_non	0
2023-05-22 21:22:20	BOUCLE DU MOUHOUN	boromo	TONE	TONE	TONE A	1_oui	9	EN01_TOA_9	9	F	1_oui	1_oui	2_non	0	0	1_oui	1_oui	10	2_non	1_Negative	2_non	0
2023-05-22 21:22:23	BOUCLE DU MOUHOUN	boromo	TONE	TONE	TONE A	1_oui	10	EN01_TOA_10	10	F	1_oui	1_oui	2_non	0	0	1_oui	1_oui	10	2_non	1_Negative	2_non	0
2023-05-22 21:22:26	BOUCLE DU MOUHOUN	boromo	TONE	TONE	TONE A	1_oui	11	EN01_TOA_11	11	M	1_oui	1_oui	2_non	0	0	1_oui	1_oui	10	2_non	1_Negative	2_non	0
2023-05-22 21:22:27	BOUCLE DU MOUHOUN	boromo	TONE	TONE	TONE A	1_oui	12	EN01_TOA_12	11	M	1_oui	1_oui	2_non	0	0	1_oui	1_oui	10	2_non	1_Negative	2_non	0
2023-05-22 21:22:29	BOUCLE DU MOUHOUN	boromo	TONE	TONE	TONE A	1_oui	13	EN01_TOA_13	10	M	1_oui	1_oui	2_non	0	0	1_oui	1_oui	10	2_non	1_Negative	2_non	0
2023-05-22 21:22:31	BOUCLE DU MOUHOUN	boromo	TONE	TONE	TONE A	1_oui	14	EN01_TOA_14	11	M	1_oui	1_oui	2_non	0	0	1_oui	1_oui	10	2_non	1_Negative	2_non	0
2023-05-22 21:22:32	BOUCLE DU MOUHOUN	boromo	TONE	TONE	TONE A	1_oui	15	EN01_TOA_15	12	F	1_oui	1_oui	2_non	0	0	1_oui	1_oui	10	2_non	2_ Tracenonhaemolyse	2_non	0
2023-05-22 21:22:34	BOUCLE DU MOUHOUN	boromo	TONE	TONE	TONE A	1_oui	16	EN01_TOA_16	12	F	1_oui	1_oui	2_non	0	0	1_oui	1_oui	10	2_non	1_Negative	2_non	0
2023-05-22 21:22:37	BOUCLE DU MOUHOUN	boromo	TONE	TONE	TONE A	1_oui	17	EN01_TOA_17	12	F	1_oui	1_oui	2_non	0	0	1_oui	1_oui	10	2_non	1_Negative	2_non	0
2023-05-22 21:22:40	BOUCLE DU MOUHOUN	boromo	TONE	TONE	TONE A	1_oui	18	EN01_TOA_18	11	F	1_oui	1_oui	2_non	0	0	1_oui	1_oui	10	2_non	1_Negative	2_non	0
2023-05-22 21:22:47	BOUCLE DU MOUHOUN	boromo	TONE	TONE	TONE A	1_oui	19	EN01_TOA_19	14	M	1_oui	1_oui	2_non	0	0	1_oui	1_oui	10	2_non	1_Negative	2_non	0
2023-05-22 21:22:50	BOUCLE DU MOUHOUN	boromo	TONE	TONE	TONE A	1_oui	20	EN01_TOA_20	14	M	1_oui	1_oui	2_non	0	0	1_oui	1_oui	10	2_non	1_Negative	2_non	0
2023-05-22 21:22:52	BOUCLE DU MOUHOUN	boromo	TONE	TONE	TONE A	1_oui	21	EN01_TOA_21	14	M	1_oui	1_oui	2_non	0	0	1_oui	1_oui	10	2_non	1_Negative	2_non	0
2023-05-22 21:22:53	BOUCLE DU MOUHOUN	boromo	TONE	TONE	TONE A	1_oui	22	EN01_TOA_22	13	M	1_oui	1_oui	2_non	0	0	1_oui	1_oui	10	2_non	1_Negative	2_non	0
2023-05-22 21:22:55	BOUCLE DU MOUHOUN	boromo	TONE	TONE	TONE A	1_oui	23	EN01_TOA_23	11	F	1_oui	1_oui	2_non	0	0	1_oui	1_oui	10	2_non	1_Negative	2_non	0
2023-05-22 21:22:59	BOUCLE DU MOUHOUN	boromo	TONE	TONE	TONE A	1_oui	24	EN01_TOA_24	13	F	1_oui	1_oui	2_non	0	0	1_oui	1_oui	10	2_non	1_Negative	2_non	0
2023-05-25 11:49:38	BOUCLE DU MOUHOUN	boromo	VY	KAYO	KAYO	1_oui	1	EN02_KAY_1	12	F	1_oui	1_oui	2_non	0	0	1_oui	1_oui	10	2_non	1_Negative	2_non	0
2023-05-25 11:49:40	BOUCLE DU MOUHOUN	boromo	VY	KAYO	KAYO	1_oui	2	EN02_KAY_2	12	F	1_oui	1_oui	2_non	0	0	1_oui	1_oui	10	2_non	1_Negative	2_non	0
2023-05-25 11:49:41	BOUCLE DU MOUHOUN	boromo	VY	KAYO	KAYO	1_oui	3	EN02_KAY_3	13	M	1_oui	1_oui	2_non	0	0	1_oui	1_oui	10	1_oui	6_( +++)	1_oui	34
2023-05-25 11:49:43	BOUCLE DU MOUHOUN	boromo	VY	KAYO	KAYO	1_oui	4	EN02_KAY_4	13	M	1_oui	1_oui	2_non	0	0	1_oui	1_oui	10	2_non	1_Negative	2_non	0
2023-05-25 11:49:45	BOUCLE DU MOUHOUN	boromo	VY	KAYO	KAYO	1_oui	5	EN02_KAY_5	11	F	1_oui	1_oui	2_non	0	0	1_oui	1_oui	10	2_non	1_Negative	2_non	0
2023-05-25 11:49:46	BOUCLE DU MOUHOUN	boromo	VY	KAYO	KAYO	1_oui	6	EN02_KAY_6	12	F	1_oui	1_oui	2_non	0	0	1_oui	1_oui	10	2_non	1_Negative	2_non	0
2023-05-25 11:49:47	BOUCLE DU MOUHOUN	boromo	VY	KAYO	KAYO	1_oui	7	EN02_KAY_7	14	M	1_oui	1_oui	2_non	0	0	1_oui	1_oui	10	2_non	1_Negative	2_non	0
2023-05-25 11:49:48	BOUCLE DU MOUHOUN	boromo	VY	KAYO	KAYO	1_oui	8	EN02_KAY_8	13	M	1_oui	1_oui	2_non	0	0	1_oui	1_oui	10	2_non	1_Negative	2_non	0
2023-05-25 11:49:49	BOUCLE DU MOUHOUN	boromo	VY	KAYO	KAYO	1_oui	9	EN02_KAY_9	9	F	1_oui	1_oui	2_non	0	0	1_oui	1_oui	10	2_non	1_Negative	2_non	0
2023-05-25 11:49:50	BOUCLE DU MOUHOUN	boromo	VY	KAYO	KAYO	1_oui	10	EN02_KAY_10	9	F	1_oui	1_oui	2_non	0	0	1_oui	1_oui	10	2_non	1_Negative	2_non	0
2023-05-25 11:49:51	BOUCLE DU MOUHOUN	boromo	VY	KAYO	KAYO	1_oui	11	EN02_KAY_11	9	M	1_oui	1_oui	2_non	0	0	1_oui	1_oui	10	2_non	1_Negative	2_non	0
2023-05-25 11:49:52	BOUCLE DU MOUHOUN	boromo	VY	KAYO	KAYO	1_oui	12	EN02_KAY_12	10	M	1_oui	1_oui	2_non	0	0	1_oui	1_oui	10	2_non	1_Negative	2_non	0
2023-05-25 11:49:53	BOUCLE DU MOUHOUN	boromo	VY	KAYO	KAYO	1_oui	13	EN02_KAY_13	12	M	1_oui	1_oui	2_non	0	0	1_oui	1_oui	10	1_oui	6_( +++)	1_oui	2
2023-05-25 11:49:54	BOUCLE DU MOUHOUN	boromo	VY	KAYO	KAYO	1_oui	14	EN02_KAY_14	14	M	1_oui	1_oui	2_non	0	0	1_oui	1_oui	10	1_oui	6_( +++)	2_non	0
2023-05-25 11:49:55	BOUCLE DU MOUHOUN	boromo	VY	KAYO	KAYO	1_oui	15	EN02_KAY_15	12	F	1_oui	1_oui	2_non	0	0	1_oui	1_oui	10	2_non	1_Negative	2_non	0
2023-05-25 11:49:56	BOUCLE DU MOUHOUN	boromo	VY	KAYO	KAYO	1_oui	16	EN02_KAY_16	13	F	1_oui	1_oui	2_non	0	0	1_oui	1_oui	10	2_non	2_ Tracenonhaemolyse	2_non	0
2023-05-25 11:49:57	BOUCLE DU MOUHOUN	boromo	VY	KAYO	KAYO	1_oui	17	EN02_KAY_17	7	F	1_oui	1_oui	2_non	0	0	1_oui	1_oui	10	2_non	1_Negative	2_non	0
2023-05-25 11:49:58	BOUCLE DU MOUHOUN	boromo	VY	KAYO	KAYO	1_oui	18	EN02_KAY_18	8	F	1_oui	1_oui	2_non	0	0	1_oui	1_oui	10	2_non	1_Negative	2_non	0
2023-05-25 11:49:59	BOUCLE DU MOUHOUN	boromo	VY	KAYO	KAYO	1_oui	19	EN02_KAY_19	7	M	1_oui	1_oui	2_non	0	0	1_oui	1_oui	10	2_non	1_Negative	2_non	0
2023-05-25 11:50:00	BOUCLE DU MOUHOUN	boromo	VY	KAYO	KAYO	1_oui	20	EN02_KAY_20	7	M	1_oui	1_oui	2_non	0	0	1_oui	1_oui	10	2_non	1_Negative	2_non	0
2023-05-25 11:50:01	BOUCLE DU MOUHOUN	boromo	VY	KAYO	KAYO	1_oui	21	EN02_KAY_21	8	F	1_oui	1_oui	2_non	0	0	1_oui	1_oui	10	2_non	1_Negative	2_non	0
2023-05-25 11:50:02	BOUCLE DU MOUHOUN	boromo	VY	KAYO	KAYO	1_oui	22	EN02_KAY_22	9	F	1_oui	1_oui	2_non	0	0	1_oui	1_oui	10	2_non	1_Negative	2_non	0
2023-05-25 11:50:03	BOUCLE DU MOUHOUN	boromo	VY	KAYO	KAYO	1_oui	23	EN02_KAY_23	8	M	1_oui	1_oui	2_non	0	0	1_oui	1_oui	10	1_oui	6_( +++)	1_oui	51
2023-05-25 11:50:05	BOUCLE DU MOUHOUN	boromo	VY	KAYO	KAYO	1_oui	24	EN02_KAY_24	8	M	1_oui	1_oui	2_non	0	0	1_oui	1_oui	10	2_non	1_Negative	2_non	0
2023-05-25 11:50:06	BOUCLE DU MOUHOUN	boromo	VY	VY	VY "A"	1_oui	1	EN02_VYA_1	7	F	1_oui	1_oui	2_non	0	0	1_oui	1_oui	10	1_oui	4_( +)	1_oui	1
2023-05-25 11:50:07	BOUCLE DU MOUHOUN	boromo	VY	VY	VY "A"	1_oui	2	EN02_VYA_2	7	F	1_oui	1_oui	2_non	0	0	1_oui	1_oui	10	2_non	1_Negative	2_non	0
2023-05-25 11:50:08	BOUCLE DU MOUHOUN	boromo	VY	VY	VY "A"	1_oui	3	EN02_VYA_3	6	M	1_oui	1_oui	2_non	0	0	1_oui	1_oui	10	2_non	1_Negative	2_non	0
2023-05-25 11:50:09	BOUCLE DU MOUHOUN	boromo	VY	VY	VY "A"	1_oui	4	EN02_VYA_4	6	M	1_oui	1_oui	2_non	0	0	1_oui	1_oui	10	2_non	1_Negative	2_non	0
2023-05-25 11:50:10	BOUCLE DU MOUHOUN	boromo	VY	VY	VY "A"	1_oui	5	EN02_VYA_5	10	M	1_oui	1_oui	2_non	0	0	1_oui	1_oui	10	2_non	1_Negative	2_non	0
2023-05-25 11:50:11	BOUCLE DU MOUHOUN	boromo	VY	VY	VY "A"	1_oui	6	EN02_VYA_6	9	M	1_oui	1_oui	2_non	0	0	1_oui	1_oui	10	2_non	1_Negative	2_non	0
2023-05-25 11:50:12	BOUCLE DU MOUHOUN	boromo	VY	VY	VY "A"	1_oui	7	EN02_VYA_7	8	F	1_oui	1_oui	2_non	0	0	1_oui	1_oui	10	2_non	1_Negative	2_non	0
2023-05-25 11:50:13	BOUCLE DU MOUHOUN	boromo	VY	VY	VY "A"	1_oui	8	EN02_VYA_8	8	F	1_oui	1_oui	2_non	0	0	1_oui	1_oui	10	1_oui	4_( +)	1_oui	1
2023-05-25 11:50:14	BOUCLE DU MOUHOUN	boromo	VY	VY	VY "A"	1_oui	13	EN02_VYA_13	11	M	1_oui	1_oui	2_non	0	0	1_oui	1_oui	10	1_oui	4_( +)	1_oui	1
2023-05-25 11:50:15	BOUCLE DU MOUHOUN	boromo	VY	VY	VY "A"	1_oui	14	EN02_VYA_14	10	M	1_oui	1_oui	2_non	0	0	1_oui	1_oui	10	2_non	1_Negative	2_non	0
2023-05-25 11:50:16	BOUCLE DU MOUHOUN	boromo	VY	VY	VY "A"	1_oui	15	EN02_VYA_15	10	F	1_oui	1_oui	2_non	0	0	1_oui	1_oui	10	2_non	1_Negative	2_non	0
2023-05-25 11:50:17	BOUCLE DU MOUHOUN	boromo	VY	VY	VY "A"	1_oui	16	EN02_VYA_16	12	F	1_oui	1_oui	2_non	0	0	1_oui	1_oui	10	2_non	1_Negative	2_non	0
2023-05-25 11:50:18	BOUCLE DU MOUHOUN	boromo	VY	VY	VY "A"	1_oui	9	EN02_VYA_9	9	F	1_oui	1_oui	2_non	0	0	1_oui	1_oui	10	1_oui	4_( +)	2_non	0
2023-05-25 11:50:19	BOUCLE DU MOUHOUN	boromo	VY	VY	VY "A"	1_oui	10	EN02_VYA_10	8	F	1_oui	1_oui	2_non	0	0	1_oui	1_oui	10	1_oui	4_( +)	2_non	0
2023-05-25 11:50:20	BOUCLE DU MOUHOUN	boromo	VY	VY	VY "A"	1_oui	11	EN02_VYA_11	10	M	1_oui	1_oui	2_non	0	0	1_oui	1_oui	10	2_non	1_Negative	2_non	0
2023-05-25 11:50:21	BOUCLE DU MOUHOUN	boromo	VY	VY	VY "A"	1_oui	12	EN02_VYA_12	10	M	1_oui	1_oui	2_non	0	0	1_oui	1_oui	10	2_non	1_Negative	2_non	0
2023-05-25 11:50:22	BOUCLE DU MOUHOUN	boromo	VY	VY	VY "A"	1_oui	17	EN02_VYA_17	11	F	1_oui	1_oui	2_non	0	0	1_oui	1_oui	10	2_non	1_Negative	2_non	0
2023-05-25 11:50:23	BOUCLE DU MOUHOUN	boromo	VY	VY	VY "A"	1_oui	18	EN02_VYA_18	12	F	1_oui	1_oui	2_non	0	0	1_oui	1_oui	10	2_non	1_Negative	2_non	0
2023-05-25 11:50:24	BOUCLE DU MOUHOUN	boromo	VY	VY	VY "A"	1_oui	19	EN02_VYA_19	11	M	1_oui	1_oui	2_non	0	0	1_oui	1_oui	10	1_oui	4_( +)	2_non	0
2023-05-25 11:50:25	BOUCLE DU MOUHOUN	boromo	VY	VY	VY "A"	1_oui	20	EN02_VYA_20	11	M	1_oui	1_oui	2_non	0	0	1_oui	1_oui	10	2_non	2_ Tracenonhaemolyse	2_non	0
2023-05-25 11:50:26	BOUCLE DU MOUHOUN	boromo	VY	VY	VY "A"	1_oui	21	EN02_VYA_21	12	M	1_oui	1_oui	2_non	0	0	1_oui	1_oui	10	2_non	1_Negative	2_non	0
2023-05-25 11:50:27	BOUCLE DU MOUHOUN	boromo	VY	VY	VY "A"	1_oui	22	EN02_VYA_22	13	M	1_oui	1_oui	2_non	0	0	1_oui	1_oui	10	2_non	1_Negative	2_non	0
2023-05-25 11:50:27	BOUCLE DU MOUHOUN	boromo	VY	VY	VY "A"	1_oui	23	EN02_VYA_23	13	F	1_oui	1_oui	2_non	0	0	1_oui	1_oui	10	1_oui	4_( +)	2_non	0
2023-05-25 11:50:28	BOUCLE DU MOUHOUN	boromo	VY	VY	VY "A"	1_oui	24	EN02_VYA_24	13	F	1_oui	1_oui	2_non	0	0	1_oui	1_oui	10	1_oui	6_( +++)	2_non	0
2023-05-27 12:26:21	CENTRE	nogr-massom	BANPORÉ	Zone 39	Bilingue	1_oui	1	EN04_BIG_1	7	F	1_oui	1_oui	2_non	0	0	1_oui	1_oui	10	2_non	1_Negative	2_non	0
2023-05-27 12:26:22	CENTRE	nogr-massom	BANPORÉ	Zone 39	Bilingue	1_oui	2	EN04_BIG_2	6	F	1_oui	1_oui	2_non	0	0	1_oui	1_oui	10	2_non	1_Negative	2_non	0
2023-05-27 12:26:24	CENTRE	nogr-massom	BANPORÉ	Zone 39	Bilingue	1_oui	3	EN04_BIG_3	6	M	1_oui	1_oui	2_non	0	0	1_oui	1_oui	10	2_non	1_Negative	2_non	0
2023-05-27 12:26:26	CENTRE	nogr-massom	BANPORÉ	Zone 39	Bilingue	1_oui	4	EN04_BIG_4	6	M	1_oui	1_oui	2_non	0	0	1_oui	1_oui	10	2_non	1_Negative	2_non	0
2023-05-27 12:26:27	CENTRE	nogr-massom	BANPORÉ	Zone 39	Bilingue	1_oui	5	EN04_BIG_5	7	F	1_oui	1_oui	2_non	0	0	1_oui	1_oui	10	2_non	1_Negative	2_non	0
2023-05-27 12:26:28	CENTRE	nogr-massom	BANPORÉ	Zone 39	Bilingue	1_oui	6	EN04_BIG_6	8	F	1_oui	1_oui	2_non	0	0	1_oui	1_oui	10	2_non	1_Negative	2_non	0
2023-05-27 12:26:29	CENTRE	nogr-massom	BANPORÉ	Zone 39	Bilingue	1_oui	7	EN04_BIG_7	8	M	1_oui	1_oui	2_non	0	0	1_oui	1_oui	10	2_non	1_Negative	2_non	0
2023-05-27 12:26:30	CENTRE	nogr-massom	BANPORÉ	Zone 39	Bilingue	1_oui	8	EN04_BIG_8	8	M	1_oui	1_oui	2_non	0	0	1_oui	1_oui	10	2_non	1_Negative	2_non	0
2023-05-27 12:26:31	CENTRE	nogr-massom	BANPORÉ	Zone 39	Bilingue	1_oui	9	EN04_BIG_9	9	F	1_oui	1_oui	2_non	0	0	1_oui	1_oui	10	2_non	1_Negative	2_non	0
2023-05-27 12:26:32	CENTRE	nogr-massom	BANPORÉ	Zone 39	Bilingue	1_oui	10	EN04_BIG_10	8	F	1_oui	1_oui	2_non	0	0	1_oui	1_oui	10	2_non	1_Negative	2_non	0
2023-05-27 12:26:34	CENTRE	nogr-massom	BANPORÉ	Zone 39	Bilingue	1_oui	11	EN04_BIG_11	8	M	1_oui	1_oui	2_non	0	0	1_oui	1_oui	10	2_non	1_Negative	2_non	0
2023-05-27 12:26:35	CENTRE	nogr-massom	BANPORÉ	Zone 39	Bilingue	1_oui	12	EN04_BIG_12	7	M	1_oui	1_oui	2_non	0	0	1_oui	1_oui	10	2_non	1_Negative	2_non	0
2023-05-27 12:26:36	CENTRE	nogr-massom	BANPORÉ	Zone 39	Bilingue	1_oui	13	EN04_BIG_13	9	F	1_oui	1_oui	2_non	0	0	1_oui	1_oui	10	2_non	1_Negative	2_non	0
2023-05-27 12:26:37	CENTRE	nogr-massom	BANPORÉ	Zone 39	Bilingue	1_oui	14	EN04_BIG_14	10	F	1_oui	1_oui	2_non	0	0	1_oui	1_oui	10	2_non	1_Negative	2_non	0
2023-05-27 12:26:38	CENTRE	nogr-massom	BANPORÉ	Zone 39	Bilingue	1_oui	15	EN04_BIG_15	10	M	1_oui	1_oui	2_non	0	0	1_oui	1_oui	10	2_non	1_Negative	2_non	0
2023-05-27 12:26:39	CENTRE	nogr-massom	BANPORÉ	Zone 39	Bilingue	1_oui	16	EN04_BIG_16	9	M	1_oui	1_oui	2_non	0	0	1_oui	1_oui	10	2_non	1_Negative	2_non	0
2023-05-27 12:26:40	CENTRE	nogr-massom	BANPORÉ	Zone 39	Bilingue	1_oui	17	EN04_BIG_17	10	F	1_oui	1_oui	2_non	0	0	1_oui	1_oui	10	2_non	1_Negative	2_non	0
2023-05-27 12:26:41	CENTRE	nogr-massom	BANPORÉ	Zone 39	Bilingue	1_oui	18	EN04_BIG_18	11	F	1_oui	1_oui	2_non	0	0	1_oui	1_oui	10	2_non	1_Negative	2_non	0
2023-05-27 12:26:42	CENTRE	nogr-massom	BANPORÉ	Zone 39	Bilingue	1_oui	19	EN04_BIG_19	7	M	1_oui	1_oui	2_non	0	0	1_oui	1_oui	10	2_non	1_Negative	2_non	0
2023-05-27 12:26:44	CENTRE	nogr-massom	BANPORÉ	Zone 39	Bilingue	1_oui	20	EN04_BIG_20	13	M	1_oui	1_oui	2_non	0	0	1_oui	1_oui	10	2_non	1_Negative	2_non	0
2023-05-27 12:26:45	CENTRE	nogr-massom	BANPORÉ	Zone 39	Bilingue	1_oui	21	EN04_BIG_21	11	F	1_oui	1_oui	2_non	0	0	1_oui	1_oui	10	2_non	1_Negative	2_non	0
2023-05-27 12:26:46	CENTRE	nogr-massom	BANPORÉ	Zone 39	Bilingue	1_oui	22	EN04_BIG_22	12	F	1_oui	1_oui	2_non	0	0	1_oui	1_oui	10	2_non	1_Negative	2_non	0
2023-05-27 12:26:47	CENTRE	nogr-massom	BANPORÉ	Zone 39	Bilingue	1_oui	23	EN04_BIG_23	11	M	1_oui	1_oui	2_non	0	0	1_oui	1_oui	10	2_non	1_Negative	2_non	0
2023-05-27 12:26:49	CENTRE	nogr-massom	BANPORÉ	Zone 39	Bilingue	1_oui	24	EN04_BIG_24	12	M	1_oui	1_oui	2_non	0	0	1_oui	1_oui	10	2_non	1_Negative	2_non	0
2023-05-28 09:35:51	CENTRE	nogr-massom	BANPORÉ	Zone Handal	Manessom	1_oui	1	EN04_MAN_1	7	F	1_oui	1_oui	2_non	0	0	1_oui	1_oui	10	2_non	1_Negative	2_non	0
2023-05-28 09:35:52	CENTRE	nogr-massom	BANPORÉ	Zone Handal	Manessom	1_oui	2	EN04_MAN_2	6	F	1_oui	1_oui	2_non	0	0	1_oui	1_oui	10	2_non	1_Negative	2_non	0
2023-05-28 09:35:53	CENTRE	nogr-massom	BANPORÉ	Zone Handal	Manessom	1_oui	3	EN04_MAN_3	6	M	1_oui	1_oui	2_non	0	0	1_oui	1_oui	10	2_non	1_Negative	2_non	0
2023-05-28 09:35:55	CENTRE	nogr-massom	BANPORÉ	Zone Handal	Manessom	1_oui	4	EN04_MAN_4	7	M	1_oui	1_oui	2_non	0	0	1_oui	1_oui	10	2_non	1_Negative	2_non	0
2023-05-28 09:35:56	CENTRE	nogr-massom	BANPORÉ	Zone Handal	Manessom	1_oui	5	EN04_MAN_5	7	F	1_oui	1_oui	2_non	0	0	1_oui	1_oui	10	2_non	1_Negative	2_non	0
2023-05-28 09:35:57	CENTRE	nogr-massom	BANPORÉ	Zone Handal	Manessom	1_oui	6	EN04_MAN_6	7	F	1_oui	1_oui	2_non	0	0	1_oui	1_oui	10	2_non	1_Negative	2_non	0
2023-05-28 09:35:58	CENTRE	nogr-massom	BANPORÉ	Zone Handal	Manessom	1_oui	7	EN04_MAN_7	7	M	1_oui	1_oui	2_non	0	0	1_oui	1_oui	10	2_non	1_Negative	2_non	0
2023-05-28 09:35:59	CENTRE	nogr-massom	BANPORÉ	Zone Handal	Manessom	1_oui	8	EN04_MAN_8	7	M	1_oui	1_oui	2_non	0	0	1_oui	1_oui	10	2_non	1_Negative	2_non	0
2023-05-28 09:36:00	CENTRE	nogr-massom	BANPORÉ	Zone Handal	Manessom	1_oui	9	EN04_MAN_9	9	F	1_oui	1_oui	2_non	0	0	1_oui	1_oui	10	2_non	1_Negative	2_non	0
2023-05-28 09:36:01	CENTRE	nogr-massom	BANPORÉ	Zone Handal	Manessom	1_oui	10	EN04_MAN_10	8	F	1_oui	1_oui	2_non	0	0	1_oui	1_oui	10	2_non	1_Negative	2_non	0
2023-05-28 09:36:02	CENTRE	nogr-massom	BANPORÉ	Zone Handal	Manessom	1_oui	11	EN04_MAN_11	8	M	1_oui	1_oui	2_non	0	0	1_oui	1_oui	10	2_non	1_Negative	2_non	0
2023-05-28 09:36:03	CENTRE	nogr-massom	BANPORÉ	Zone Handal	Manessom	1_oui	12	EN04_MAN_12	8	M	1_oui	1_oui	2_non	0	0	1_oui	1_oui	10	2_non	1_Negative	2_non	0
2023-05-28 09:36:04	CENTRE	nogr-massom	BANPORÉ	Zone Handal	Manessom	1_oui	13	EN04_MAN_13	9	F	1_oui	1_oui	2_non	0	0	1_oui	1_oui	10	2_non	1_Negative	2_non	0
2023-05-28 09:36:05	CENTRE	nogr-massom	BANPORÉ	Zone Handal	Manessom	1_oui	14	EN04_MAN_14	10	F	1_oui	1_oui	2_non	0	0	1_oui	1_oui	10	2_non	1_Negative	2_non	0
2023-05-28 09:36:06	CENTRE	nogr-massom	BANPORÉ	Zone Handal	Manessom	1_oui	15	EN04_MAN_15	9	M	1_oui	1_oui	2_non	0	0	1_oui	1_oui	10	2_non	1_Negative	2_non	0
2023-05-28 09:36:07	CENTRE	nogr-massom	BANPORÉ	Zone Handal	Manessom	1_oui	16	EN04_MAN_16	10	M	1_oui	1_oui	2_non	0	0	1_oui	1_oui	10	2_non	1_Negative	2_non	0
2023-05-28 09:36:08	CENTRE	nogr-massom	BANPORÉ	Zone Handal	Manessom	1_oui	17	EN04_MAN_17	12	F	1_oui	1_oui	2_non	0	0	1_oui	1_oui	10	2_non	1_Negative	2_non	0
2023-05-28 09:36:09	CENTRE	nogr-massom	BANPORÉ	Zone Handal	Manessom	1_oui	18	EN04_MAN_18	10	F	1_oui	1_oui	2_non	0	0	1_oui	1_oui	10	2_non	1_Negative	2_non	0
2023-05-28 09:36:10	CENTRE	nogr-massom	BANPORÉ	Zone Handal	Manessom	1_oui	19	EN04_MAN_19	10	M	1_oui	1_oui	2_non	0	0	1_oui	1_oui	10	2_non	1_Negative	2_non	0
2023-05-28 09:36:11	CENTRE	nogr-massom	BANPORÉ	Zone Handal	Manessom	1_oui	20	EN04_MAN_20	12	M	1_oui	1_oui	2_non	0	0	1_oui	1_oui	10	2_non	1_Negative	2_non	0
2023-05-28 09:36:13	CENTRE	nogr-massom	BANPORÉ	Zone Handal	Manessom	1_oui	21	EN04_MAN_21	11	F	1_oui	1_oui	2_non	0	0	1_oui	1_oui	10	2_non	1_Negative	2_non	0
2023-05-28 09:36:14	CENTRE	nogr-massom	BANPORÉ	Zone Handal	Manessom	1_oui	22	EN04_MAN_22	13	F	1_oui	1_oui	2_non	0	0	1_oui	1_oui	10	2_non	1_Negative	2_non	0
2023-05-28 09:36:16	CENTRE	nogr-massom	BANPORÉ	Zone Handal	Manessom	1_oui	23	EN04_MAN_23	12	M	1_oui	1_oui	2_non	0	0	1_oui	1_oui	10	2_non	1_Negative	2_non	0
2023-05-28 09:36:17	CENTRE	nogr-massom	BANPORÉ	Zone Handal	Manessom	1_oui	24	EN04_MAN_24	13	M	1_oui	1_oui	2_non	0	0	1_oui	1_oui	10	2_non	1_Negative	2_non	0
2023-05-27 12:25:20	CENTRE	nogr-massom	POLESGO	Polesgo	École polesgo B	1_oui	1	EN04_POB_1	6	F	1_oui	1_oui	2_non	0	0	1_oui	1_oui	10	2_non	1_Negative	2_non	0
2023-05-27 12:25:21	CENTRE	nogr-massom	POLESGO	Polesgo	École polesgo B	1_oui	2	EN04_POB_2	8	F	1_oui	1_oui	2_non	0	0	1_oui	1_oui	10	2_non	1_Negative	2_non	0
2023-05-27 12:25:22	CENTRE	nogr-massom	POLESGO	Polesgo	École polesgo B	1_oui	3	EN04_POB_3	8	F	1_oui	1_oui	2_non	0	0	1_oui	1_oui	10	2_non	1_Negative	2_non	0
2023-05-27 12:25:24	CENTRE	nogr-massom	POLESGO	Polesgo	École polesgo B	1_oui	4	EN04_POB_4	7	M	1_oui	1_oui	2_non	0	0	1_oui	1_oui	10	2_non	1_Negative	2_non	0
2023-05-27 12:25:25	CENTRE	nogr-massom	POLESGO	Polesgo	École polesgo B	1_oui	5	EN04_POB_5	7	M	1_oui	1_oui	2_non	0	0	1_oui	1_oui	10	2_non	1_Negative	2_non	0
2023-05-27 12:25:27	CENTRE	nogr-massom	POLESGO	Polesgo	École polesgo B	1_oui	6	EN04_POB_6	9	F	1_oui	1_oui	2_non	0	0	1_oui	1_oui	10	2_non	1_Negative	2_non	0
2023-05-27 12:25:29	CENTRE	nogr-massom	POLESGO	Polesgo	École polesgo B	1_oui	7	EN04_POB_7	9	F	1_oui	1_oui	2_non	0	0	1_oui	1_oui	10	2_non	1_Negative	2_non	0
2023-05-27 12:25:31	CENTRE	nogr-massom	POLESGO	Polesgo	École polesgo B	1_oui	8	EN04_POB_8	8	F	1_oui	1_oui	2_non	0	0	1_oui	1_oui	10	2_non	1_Negative	2_non	0
2023-05-27 12:25:32	CENTRE	nogr-massom	POLESGO	Polesgo	École polesgo B	1_oui	9	EN04_POB_9	9	M	1_oui	1_oui	2_non	0	0	1_oui	1_oui	10	2_non	1_Negative	2_non	0
2023-05-27 12:25:34	CENTRE	nogr-massom	POLESGO	Polesgo	École polesgo B	1_oui	10	EN04_POB_10	9	M	1_oui	1_oui	2_non	0	0	1_oui	1_oui	10	2_non	1_Negative	2_non	0
2023-05-27 12:25:35	CENTRE	nogr-massom	POLESGO	Polesgo	École polesgo B	1_oui	11	EN04_POB_11	8	F	1_oui	1_oui	2_non	0	0	1_oui	1_oui	10	2_non	1_Negative	2_non	0
2023-05-27 12:25:36	CENTRE	nogr-massom	POLESGO	Polesgo	École polesgo B	1_oui	12	EN04_POB_12	8	F	1_oui	1_oui	2_non	0	0	1_oui	1_oui	10	2_non	1_Negative	2_non	0
2023-05-27 12:25:37	CENTRE	nogr-massom	POLESGO	Polesgo	École polesgo B	1_oui	13	EN04_POB_13	11	F	1_oui	1_oui	2_non	0	0	1_oui	1_oui	10	2_non	1_Negative	2_non	0
2023-05-27 12:25:38	CENTRE	nogr-massom	POLESGO	Polesgo	École polesgo B	1_oui	14	EN04_POB_14	10	M	1_oui	1_oui	2_non	0	0	1_oui	1_oui	10	2_non	1_Negative	2_non	0
2023-05-27 12:25:39	CENTRE	nogr-massom	POLESGO	Polesgo	École polesgo B	1_oui	15	EN04_POB_15	8	M	1_oui	1_oui	2_non	0	0	1_oui	1_oui	10	2_non	1_Negative	2_non	0
2023-05-27 12:25:40	CENTRE	nogr-massom	POLESGO	Polesgo	École polesgo B	1_oui	16	EN04_POB_16	10	F	1_oui	1_oui	2_non	0	0	1_oui	1_oui	10	2_non	1_Negative	2_non	0
2023-05-27 12:25:41	CENTRE	nogr-massom	POLESGO	Polesgo	École polesgo B	1_oui	17	EN04_POB_17	11	F	1_oui	1_oui	2_non	0	0	1_oui	1_oui	10	2_non	1_Negative	2_non	0
2023-05-27 12:25:42	CENTRE	nogr-massom	POLESGO	Polesgo	École polesgo B	1_oui	18	EN04_POB_18	10	M	1_oui	1_oui	2_non	0	0	1_oui	1_oui	10	2_non	1_Negative	2_non	0
2023-05-27 12:25:44	CENTRE	nogr-massom	POLESGO	Polesgo	École polesgo B	1_oui	19	EN04_POB_19	10	M	1_oui	1_oui	2_non	0	0	1_oui	1_oui	10	2_non	1_Negative	2_non	0
2023-05-27 12:25:45	CENTRE	nogr-massom	POLESGO	Polesgo	École polesgo B	1_oui	20	EN04_POB_20	12	M	1_oui	1_oui	2_non	0	0	1_oui	1_oui	10	2_non	1_Negative	2_non	0
2023-05-27 12:25:46	CENTRE	nogr-massom	POLESGO	Polesgo	École polesgo B	1_oui	21	EN04_POB_21	8	M	1_oui	1_oui	2_non	0	0	1_oui	1_oui	10	1_oui	6_( +++)	1_oui	282
2023-05-27 12:25:47	CENTRE	nogr-massom	POLESGO	Polesgo	École polesgo B	1_oui	22	EN04_POB_22	12	M	1_oui	1_oui	2_non	0	0	1_oui	1_oui	10	2_non	1_Negative	2_non	0
2023-05-27 12:25:48	CENTRE	nogr-massom	POLESGO	Polesgo	École polesgo B	1_oui	23	EN04_POB_23	11	M	1_oui	1_oui	2_non	0	0	1_oui	1_oui	10	2_non	1_Negative	2_non	0
2023-05-27 12:25:49	CENTRE	nogr-massom	POLESGO	Polesgo	École polesgo B	1_oui	24	EN04_POB_24	12	M	1_oui	1_oui	2_non	0	0	1_oui	1_oui	10	2_non	1_Negative	2_non	0
2023-05-27 12:24:24	CENTRE	nogr-massom	POLESGO	POLESGO	Polesgo A	1_oui	1	EN04_POL_1	11	F	1_oui	1_oui	2_non	0	0	1_oui	1_oui	10	2_non	1_Negative	2_non	0
2023-05-27 12:24:25	CENTRE	nogr-massom	POLESGO	POLESGO	Polesgo A	1_oui	2	EN04_POL_2	9	F	1_oui	1_oui	2_non	0	0	1_oui	1_oui	10	2_non	1_Negative	2_non	0
2023-05-27 12:24:26	CENTRE	nogr-massom	POLESGO	POLESGO	Polesgo A	1_oui	3	EN04_POL_3	10	F	1_oui	1_oui	2_non	0	0	1_oui	1_oui	10	2_non	1_Negative	2_non	0
2023-05-27 12:24:26	CENTRE	nogr-massom	POLESGO	POLESGO	Polesgo A	1_oui	4	EN04_POL_4	10	F	1_oui	1_oui	2_non	0	0	1_oui	1_oui	10	2_non	1_Negative	2_non	0
2023-05-27 12:24:29	CENTRE	nogr-massom	POLESGO	POLESGO	Polesgo A	1_oui	5	EN04_POL_5	9	F	1_oui	1_oui	2_non	0	0	1_oui	1_oui	10	2_non	1_Negative	2_non	0
2023-05-27 12:24:30	CENTRE	nogr-massom	POLESGO	POLESGO	Polesgo A	1_oui	6	EN04_POL_6	11	F	1_oui	1_oui	2_non	0	0	1_oui	1_oui	10	2_non	1_Negative	2_non	0
2023-05-27 12:24:31	CENTRE	nogr-massom	POLESGO	POLESGO	Polesgo A	1_oui	7	EN04_POL_7	11	M	1_oui	1_oui	2_non	0	0	1_oui	1_oui	10	2_non	1_Negative	2_non	0
2023-05-27 12:24:32	CENTRE	nogr-massom	POLESGO	POLESGO	Polesgo A	1_oui	8	EN04_POL_8	11	M	1_oui	1_oui	2_non	0	0	1_oui	1_oui	10	2_non	1_Negative	2_non	0
2023-05-27 12:24:33	CENTRE	nogr-massom	POLESGO	POLESGO	Polesgo A	1_oui	9	EN04_POL_9	11	M	1_oui	1_oui	2_non	0	0	1_oui	1_oui	10	2_non	1_Negative	2_non	0
2023-05-27 12:24:35	CENTRE	nogr-massom	POLESGO	POLESGO	Polesgo A	1_oui	10	EN04_POL_10	10	M	1_oui	1_oui	2_non	0	0	1_oui	1_oui	10	2_non	1_Negative	2_non	0
2023-05-27 12:24:36	CENTRE	nogr-massom	POLESGO	POLESGO	Polesgo A	1_oui	11	EN04_POL_11	11	F	1_oui	1_oui	2_non	0	0	1_oui	1_oui	10	2_non	1_Negative	2_non	0
2023-05-27 12:24:37	CENTRE	nogr-massom	POLESGO	POLESGO	Polesgo A	1_oui	12	EN04_POL_12	11	F	1_oui	1_oui	2_non	0	0	1_oui	1_oui	10	2_non	1_Negative	2_non	0
2023-05-27 12:24:38	CENTRE	nogr-massom	POLESGO	POLESGO	Polesgo A	1_oui	13	EN04_POL_13	11	F	1_oui	1_oui	2_non	0	0	1_oui	1_oui	10	2_non	1_Negative	2_non	0
2023-05-27 12:24:39	CENTRE	nogr-massom	POLESGO	POLESGO	Polesgo A	1_oui	14	EN04_POL_14	11	F	1_oui	1_oui	2_non	0	0	1_oui	1_oui	10	2_non	1_Negative	2_non	0
2023-05-27 12:24:41	CENTRE	nogr-massom	POLESGO	POLESGO	Polesgo A	1_oui	15	EN04_POL_15	12	F	1_oui	1_oui	2_non	0	0	1_oui	1_oui	10	2_non	1_Negative	2_non	0
2023-05-27 12:24:42	CENTRE	nogr-massom	POLESGO	POLESGO	Polesgo A	1_oui	16	EN04_POL_16	11	F	1_oui	1_oui	2_non	0	0	1_oui	1_oui	10	2_non	1_Negative	2_non	0
2023-05-27 12:24:44	CENTRE	nogr-massom	POLESGO	POLESGO	Polesgo A	1_oui	17	EN04_POL_17	14	M	1_oui	1_oui	2_non	0	0	1_oui	1_oui	10	2_non	1_Negative	2_non	0
2023-05-27 12:24:45	CENTRE	nogr-massom	POLESGO	POLESGO	Polesgo A	1_oui	18	EN04_POL_18	12	M	1_oui	1_oui	2_non	0	0	1_oui	1_oui	10	2_non	1_Negative	2_non	0
2023-05-27 12:24:46	CENTRE	nogr-massom	POLESGO	POLESGO	Polesgo A	1_oui	19	EN04_POL_19	11	M	1_oui	1_oui	2_non	0	0	1_oui	1_oui	10	2_non	1_Negative	2_non	0
2023-05-27 12:24:47	CENTRE	nogr-massom	POLESGO	POLESGO	Polesgo A	1_oui	20	EN04_POL_20	14	M	1_oui	1_oui	2_non	0	0	1_oui	1_oui	10	2_non	1_Negative	2_non	0
2023-05-27 12:24:48	CENTRE	nogr-massom	POLESGO	POLESGO	Polesgo A	1_oui	21	EN04_POL_21	11	F	1_oui	1_oui	2_non	0	0	1_oui	1_oui	10	2_non	1_Negative	2_non	0
2023-05-27 12:24:49	CENTRE	nogr-massom	POLESGO	POLESGO	Polesgo A	1_oui	22	EN04_POL_22	12	F	1_oui	1_oui	2_non	0	0	1_oui	1_oui	10	2_non	1_Negative	2_non	0
2023-05-27 12:24:50	CENTRE	nogr-massom	POLESGO	POLESGO	Polesgo A	1_oui	23	EN04_POL_23	12	M	1_oui	1_oui	2_non	0	0	1_oui	1_oui	10	2_non	1_Negative	2_non	0
2023-05-27 12:24:51	CENTRE	nogr-massom	POLESGO	POLESGO	Polesgo A	1_oui	24	EN04_POL_24	12	M	1_oui	1_oui	2_non	0	0	1_oui	1_oui	10	2_non	1_Negative	2_non	0
2023-05-26 20:46:04	CENTRE	nogr-massom	ROUMTENGA	BOUDYIRI	ROUMTENGA A	1_oui	1	EN03_RYA_1	12	M	1_oui	1_oui	2_non	0	0	1_oui	1_oui	10	2_non	1_Negative	2_non	0
2023-05-26 20:46:07	CENTRE	nogr-massom	ROUMTENGA	BOUDYIRI	ROUMTENGA A	1_oui	2	EN03_RYA_2	13	F	1_oui	1_oui	2_non	0	0	1_oui	1_oui	10	2_non	2_ Tracenonhaemolyse	2_non	0
2023-05-26 20:46:08	CENTRE	nogr-massom	ROUMTENGA	BOUDYIRI	ROUMTENGA A	1_oui	3	EN03_RYA_3	10	M	1_oui	1_oui	2_non	0	0	1_oui	1_oui	10	2_non	1_Negative	2_non	0
2023-05-26 20:46:10	CENTRE	nogr-massom	ROUMTENGA	BOUDYIRI	ROUMTENGA A	1_oui	4	EN03_RYA_4	11	M	1_oui	1_oui	2_non	0	0	1_oui	1_oui	10	2_non	1_Negative	2_non	0
2023-05-26 20:46:12	CENTRE	nogr-massom	ROUMTENGA	BOUDYIRI	ROUMTENGA A	1_oui	5	EN03_RYA_5	11	F	1_oui	1_oui	2_non	0	0	1_oui	1_oui	10	2_non	1_Negative	2_non	0
2023-05-26 20:46:13	CENTRE	nogr-massom	ROUMTENGA	BOUDYIRI	ROUMTENGA A	1_oui	6	EN03_RYA_6	9	F	1_oui	1_oui	2_non	0	0	1_oui	1_oui	10	2_non	1_Negative	2_non	0
2023-05-26 20:46:14	CENTRE	nogr-massom	ROUMTENGA	BOUDYIRI	ROUMTENGA A	1_oui	7	EN03_RYA_7	11	M	1_oui	1_oui	2_non	0	0	1_oui	1_oui	10	2_non	1_Negative	2_non	0
2023-05-26 20:46:16	CENTRE	nogr-massom	ROUMTENGA	BOUDYIRI	ROUMTENGA A	1_oui	8	EN03_RYA_8	10	M	1_oui	1_oui	2_non	0	0	1_oui	1_oui	10	2_non	1_Negative	2_non	0
2023-05-26 20:46:17	CENTRE	nogr-massom	ROUMTENGA	BOUDYIRI	ROUMTENGA A	1_oui	9	EN03_RYA_9	12	M	1_oui	1_oui	2_non	0	0	1_oui	1_oui	10	2_non	1_Negative	2_non	0
2023-05-26 20:46:19	CENTRE	nogr-massom	ROUMTENGA	BOUDYIRI	ROUMTENGA A	1_oui	10	EN03_RYA_10	13	M	1_oui	1_oui	2_non	0	0	1_oui	1_oui	10	2_non	1_Negative	2_non	0
2023-05-26 20:46:21	CENTRE	nogr-massom	ROUMTENGA	BOUDYIRI	ROUMTENGA A	1_oui	11	EN03_RYA_11	9	M	1_oui	1_oui	2_non	0	0	1_oui	1_oui	10	2_non	1_Negative	2_non	0
2023-05-26 20:46:22	CENTRE	nogr-massom	ROUMTENGA	BOUDYIRI	ROUMTENGA A	1_oui	12	EN03_RYA_12	9	F	1_oui	1_oui	2_non	0	0	1_oui	1_oui	10	2_non	1_Negative	2_non	0
2023-05-26 20:46:23	CENTRE	nogr-massom	ROUMTENGA	BOUDYIRI	ROUMTENGA A	1_oui	13	EN03_RYA_13	10	F	1_oui	1_oui	2_non	0	0	1_oui	1_oui	10	2_non	1_Negative	2_non	0
2023-05-26 20:46:25	CENTRE	nogr-massom	ROUMTENGA	BOUDYIRI	ROUMTENGA A	1_oui	14	EN03_RYA_14	8	M	1_oui	1_oui	2_non	0	0	1_oui	1_oui	10	2_non	1_Negative	2_non	0
2023-05-26 20:46:27	CENTRE	nogr-massom	ROUMTENGA	BOUDYIRI	ROUMTENGA A	1_oui	15	EN03_RYA_15	9	M	1_oui	1_oui	2_non	0	0	1_oui	1_oui	10	2_non	1_Negative	2_non	0
2023-05-26 20:46:29	CENTRE	nogr-massom	ROUMTENGA	BOUDYIRI	ROUMTENGA A	1_oui	16	EN03_RYA_16	10	F	1_oui	1_oui	2_non	0	0	1_oui	1_oui	10	2_non	2_ Tracenonhaemolyse	2_non	0
2023-05-26 20:46:31	CENTRE	nogr-massom	ROUMTENGA	BOUDYIRI	ROUMTENGA A	1_oui	17	EN03_RYA_17	10	F	1_oui	1_oui	2_non	0	0	1_oui	1_oui	10	2_non	1_Negative	2_non	0
2023-05-26 20:46:32	CENTRE	nogr-massom	ROUMTENGA	BOUDYIRI	ROUMTENGA A	1_oui	18	EN03_RYA_18	5	F	1_oui	1_oui	2_non	0	0	1_oui	1_oui	10	2_non	1_Negative	2_non	0
2023-05-26 20:46:34	CENTRE	nogr-massom	ROUMTENGA	BOUDYIRI	ROUMTENGA A	1_oui	19	EN03_RYA_19	9	M	1_oui	1_oui	2_non	0	0	1_oui	1_oui	10	2_non	1_Negative	2_non	0
2023-05-26 20:46:36	CENTRE	nogr-massom	ROUMTENGA	BOUDYIRI	ROUMTENGA A	1_oui	20	EN03_RYA_20	5	M	1_oui	1_oui	2_non	0	0	1_oui	1_oui	10	2_non	1_Negative	2_non	0
2023-05-26 20:46:37	CENTRE	nogr-massom	ROUMTENGA	BOUDYIRI	ROUMTENGA A	1_oui	21	EN03_RYA_21	10	F	1_oui	1_oui	2_non	0	0	1_oui	1_oui	10	2_non	1_Negative	2_non	0
2023-05-26 20:46:39	CENTRE	nogr-massom	ROUMTENGA	BOUDYIRI	ROUMTENGA A	1_oui	22	EN03_RYA_22	8	F	1_oui	1_oui	2_non	0	0	1_oui	1_oui	10	2_non	1_Negative	2_non	0
2023-05-26 20:46:40	CENTRE	nogr-massom	ROUMTENGA	BOUDYIRI	ROUMTENGA A	1_oui	23	EN03_RYA_23	8	F	1_oui	1_oui	2_non	0	0	1_oui	1_oui	10	2_non	1_Negative	2_non	0
2023-05-26 20:46:41	CENTRE	nogr-massom	ROUMTENGA	BOUDYIRI	ROUMTENGA A	1_oui	24	EN03_RYA_24	8	F	1_oui	1_oui	2_non	0	0	1_oui	1_oui	10	2_non	1_Negative	2_non	0
2023-05-26 20:45:29	CENTRE	nogr-massom	ROUMTENGA	ROUMTENGA CENTRE	ROUMTENGA B	1_oui	1	EN03_ROB_1	14	M	1_oui	1_oui	2_non	0	0	1_oui	1_oui	10	2_non	1_Negative	2_non	0
2023-05-26 20:45:30	CENTRE	nogr-massom	ROUMTENGA	ROUMTENGA CENTRE	ROUMTENGA B	1_oui	2	EN03_ROB_2	12	M	1_oui	1_oui	2_non	0	0	1_oui	1_oui	10	2_non	1_Negative	2_non	0
2023-05-26 20:45:32	CENTRE	nogr-massom	ROUMTENGA	ROUMTENGA CENTRE	ROUMTENGA B	1_oui	3	EN03_ROB_3	11	F	1_oui	1_oui	2_non	0	0	1_oui	1_oui	10	2_non	1_Negative	2_non	0
2023-05-26 20:45:33	CENTRE	nogr-massom	ROUMTENGA	ROUMTENGA CENTRE	ROUMTENGA B	1_oui	4	EN03_ROB_4	12	F	1_oui	1_oui	2_non	0	0	1_oui	1_oui	10	2_non	1_Negative	2_non	0
2023-05-26 20:45:34	CENTRE	nogr-massom	ROUMTENGA	ROUMTENGA CENTRE	ROUMTENGA B	1_oui	5	EN03_ROB_5	10	M	1_oui	1_oui	2_non	0	0	1_oui	1_oui	10	2_non	1_Negative	2_non	0
2023-05-26 20:45:36	CENTRE	nogr-massom	ROUMTENGA	ROUMTENGA CENTRE	ROUMTENGA B	1_oui	6	EN03_ROB_6	11	F	1_oui	1_oui	2_non	0	0	1_oui	1_oui	10	2_non	1_Negative	2_non	0
2023-05-26 20:45:37	CENTRE	nogr-massom	ROUMTENGA	ROUMTENGA CENTRE	ROUMTENGA B	1_oui	7	EN03_ROB_7	10	M	1_oui	1_oui	2_non	0	0	1_oui	1_oui	10	2_non	1_Negative	2_non	0
2023-05-26 20:45:38	CENTRE	nogr-massom	ROUMTENGA	ROUMTENGA CENTRE	ROUMTENGA B	1_oui	8	EN03_ROB_8	11	F	1_oui	1_oui	2_non	0	0	1_oui	1_oui	10	2_non	1_Negative	2_non	0
2023-05-26 20:45:39	CENTRE	nogr-massom	ROUMTENGA	ROUMTENGA CENTRE	ROUMTENGA B	1_oui	9	EN03_ROB_9	12	F	1_oui	1_oui	2_non	0	0	1_oui	1_oui	10	2_non	1_Negative	2_non	0
2023-05-26 20:45:40	CENTRE	nogr-massom	ROUMTENGA	ROUMTENGA CENTRE	ROUMTENGA B	1_oui	10	EN03_ROB_10	10	F	1_oui	1_oui	2_non	0	0	1_oui	1_oui	10	2_non	1_Negative	2_non	0
2023-05-26 20:45:42	CENTRE	nogr-massom	ROUMTENGA	ROUMTENGA CENTRE	ROUMTENGA B	1_oui	11	EN03_ROB_11	10	M	1_oui	1_oui	2_non	0	0	1_oui	1_oui	10	2_non	1_Negative	2_non	0
2023-05-26 20:45:45	CENTRE	nogr-massom	ROUMTENGA	ROUMTENGA CENTRE	ROUMTENGA B	1_oui	12	EN03_ROB_12	10	M	1_oui	1_oui	2_non	0	0	1_oui	1_oui	10	2_non	1_Negative	2_non	0
2023-05-26 20:45:46	CENTRE	nogr-massom	ROUMTENGA	ROUMTENGA CENTRE	ROUMTENGA B	1_oui	13	EN03_ROB_13	9	M	1_oui	1_oui	2_non	0	0	1_oui	1_oui	10	2_non	1_Negative	2_non	0
2023-05-26 20:45:47	CENTRE	nogr-massom	ROUMTENGA	ROUMTENGA CENTRE	ROUMTENGA B	1_oui	14	EN03_ROB_14	12	M	1_oui	1_oui	2_non	0	0	1_oui	1_oui	10	2_non	1_Negative	2_non	0
2023-05-26 20:45:50	CENTRE	nogr-massom	ROUMTENGA	ROUMTENGA CENTRE	ROUMTENGA B	1_oui	15	EN03_ROB_15	8	F	1_oui	1_oui	2_non	0	0	1_oui	1_oui	10	2_non	1_Negative	2_non	0
2023-05-26 20:45:52	CENTRE	nogr-massom	ROUMTENGA	ROUMTENGA CENTRE	ROUMTENGA B	1_oui	16	EN03_ROB_16	9	F	1_oui	1_oui	2_non	0	0	1_oui	1_oui	10	2_non	1_Negative	2_non	0
2023-05-26 20:45:53	CENTRE	nogr-massom	ROUMTENGA	ROUMTENGA CENTRE	ROUMTENGA B	1_oui	17	EN03_ROB_17	10	M	1_oui	1_oui	2_non	0	0	1_oui	1_oui	10	2_non	1_Negative	2_non	0
2023-05-26 20:45:54	CENTRE	nogr-massom	ROUMTENGA	ROUMTENGA CENTRE	ROUMTENGA B	1_oui	18	EN03_ROB_18	9	M	1_oui	1_oui	2_non	0	0	1_oui	1_oui	10	2_non	1_Negative	2_non	0
2023-05-26 20:45:56	CENTRE	nogr-massom	ROUMTENGA	ROUMTENGA CENTRE	ROUMTENGA B	1_oui	19	EN03_ROB_19	7	F	1_oui	1_oui	2_non	0	0	1_oui	1_oui	10	2_non	1_Negative	2_non	0
2023-05-26 20:45:57	CENTRE	nogr-massom	ROUMTENGA	ROUMTENGA CENTRE	ROUMTENGA B	1_oui	20	EN03_ROB_20	10	F	1_oui	1_oui	2_non	0	0	1_oui	1_oui	10	2_non	1_Negative	2_non	0
2023-05-26 20:45:58	CENTRE	nogr-massom	ROUMTENGA	ROUMTENGA CENTRE	ROUMTENGA B	1_oui	21	EN03_ROB_21	8	F	1_oui	1_oui	2_non	0	0	1_oui	1_oui	10	2_non	1_Negative	2_non	0
2023-05-26 20:46:00	CENTRE	nogr-massom	ROUMTENGA	ROUMTENGA CENTRE	ROUMTENGA B	1_oui	22	EN03_ROB_22	5	F	1_oui	1_oui	2_non	0	0	1_oui	1_oui	10	2_non	1_Negative	2_non	0
2023-05-26 20:46:01	CENTRE	nogr-massom	ROUMTENGA	ROUMTENGA CENTRE	ROUMTENGA B	1_oui	23	EN03_ROB_23	7	M	1_oui	1_oui	2_non	0	0	1_oui	1_oui	10	2_non	1_Negative	2_non	0
2023-05-26 20:46:03	CENTRE	nogr-massom	ROUMTENGA	ROUMTENGA CENTRE	ROUMTENGA B	1_oui	24	EN03_ROB_24	7	M	1_oui	1_oui	2_non	0	0	1_oui	1_oui	10	2_non	1_Negative	2_non	0
2023-05-25 22:46:28	CENTRE	nogr-massom	ROUMTENGA	YARGO	YARGO	1_oui	1	EN03_YAR_1	8	F	1_oui	1_oui	2_non	0	0	1_oui	1_oui	10	2_non	2_ Tracenonhaemolyse	2_non	0
2023-05-25 22:46:29	CENTRE	nogr-massom	ROUMTENGA	YARGO	YARGO	1_oui	2	EN03_YAR_2	7	F	1_oui	1_oui	2_non	0	0	1_oui	1_oui	10	2_non	1_Negative	2_non	0
2023-05-25 22:46:30	CENTRE	nogr-massom	ROUMTENGA	YARGO	YARGO	1_oui	3	EN03_YAR_3	6	F	1_oui	1_oui	2_non	0	0	1_oui	1_oui	10	1_oui	6_( +++)	2_non	0
2023-05-25 22:46:31	CENTRE	nogr-massom	ROUMTENGA	YARGO	YARGO	1_oui	4	EN03_YAR_4	11	F	1_oui	1_oui	2_non	0	0	1_oui	1_oui	10	2_non	1_Negative	2_non	0
2023-05-25 22:46:32	CENTRE	nogr-massom	ROUMTENGA	YARGO	YARGO	1_oui	5	EN03_YAR_5	10	F	1_oui	1_oui	2_non	0	0	1_oui	1_oui	10	2_non	1_Negative	2_non	0
2023-05-25 22:46:33	CENTRE	nogr-massom	ROUMTENGA	YARGO	YARGO	1_oui	6	EN03_YAR_6	11	M	1_oui	1_oui	2_non	0	0	1_oui	1_oui	10	2_non	1_Negative	2_non	0
2023-05-25 22:46:34	CENTRE	nogr-massom	ROUMTENGA	YARGO	YARGO	1_oui	7	EN03_YAR_7	12	M	1_oui	1_oui	2_non	0	0	1_oui	1_oui	10	2_non	1_Negative	2_non	0
2023-05-25 22:46:35	CENTRE	nogr-massom	ROUMTENGA	YARGO	YARGO	1_oui	8	EN03_YAR_8	7	M	1_oui	1_oui	2_non	0	0	1_oui	1_oui	10	2_non	1_Negative	2_non	0
2023-05-25 22:46:36	CENTRE	nogr-massom	ROUMTENGA	YARGO	YARGO	1_oui	9	EN03_YAR_9	12	M	1_oui	1_oui	2_non	0	0	1_oui	1_oui	10	2_non	1_Negative	2_non	0
2023-05-25 22:46:37	CENTRE	nogr-massom	ROUMTENGA	YARGO	YARGO	1_oui	10	EN03_YAR_10	7	M	1_oui	1_oui	2_non	0	0	1_oui	1_oui	10	2_non	1_Negative	2_non	0
2023-05-25 22:46:38	CENTRE	nogr-massom	ROUMTENGA	YARGO	YARGO	1_oui	11	EN03_YAR_11	6	F	1_oui	1_oui	2_non	0	0	1_oui	1_oui	10	2_non	1_Negative	2_non	0
2023-05-25 22:46:39	CENTRE	nogr-massom	ROUMTENGA	YARGO	YARGO	1_oui	12	EN03_YAR_12	8	F	1_oui	1_oui	2_non	0	0	1_oui	1_oui	10	1_oui	6_( +++)	2_non	0
2023-05-25 22:46:40	CENTRE	nogr-massom	ROUMTENGA	YARGO	YARGO	1_oui	13	EN03_YAR_13	7	F	1_oui	1_oui	2_non	0	0	1_oui	1_oui	10	2_non	1_Negative	2_non	0
2023-05-25 22:46:41	CENTRE	nogr-massom	ROUMTENGA	YARGO	YARGO	1_oui	14	EN03_YAR_14	12	F	1_oui	1_oui	2_non	0	0	1_oui	1_oui	10	2_non	1_Negative	2_non	0
2023-05-25 22:46:42	CENTRE	nogr-massom	ROUMTENGA	YARGO	YARGO	1_oui	15	EN03_YAR_15	7	F	1_oui	1_oui	2_non	0	0	1_oui	1_oui	10	2_non	1_Negative	2_non	0
2023-05-25 22:46:43	CENTRE	nogr-massom	ROUMTENGA	YARGO	YARGO	1_oui	16	EN03_YAR_16	10	M	1_oui	1_oui	2_non	0	0	1_oui	1_oui	10	2_non	1_Negative	2_non	0
2023-05-25 22:46:44	CENTRE	nogr-massom	ROUMTENGA	YARGO	YARGO	1_oui	17	EN03_YAR_17	12	M	1_oui	1_oui	2_non	0	0	1_oui	1_oui	10	2_non	1_Negative	2_non	0
2023-05-25 22:46:45	CENTRE	nogr-massom	ROUMTENGA	YARGO	YARGO	1_oui	18	EN03_YAR_18	14	M	1_oui	1_oui	2_non	0	0	1_oui	1_oui	10	2_non	1_Negative	2_non	0
2023-05-25 22:46:46	CENTRE	nogr-massom	ROUMTENGA	YARGO	YARGO	1_oui	19	EN03_YAR_19	7	M	1_oui	1_oui	2_non	0	0	1_oui	1_oui	10	2_non	1_Negative	2_non	0
2023-05-25 22:46:47	CENTRE	nogr-massom	ROUMTENGA	YARGO	YARGO	1_oui	20	EN03_YAR_20	13	M	1_oui	1_oui	2_non	0	0	1_oui	1_oui	10	1_oui	6_( +++)	2_non	0
2023-05-25 22:46:48	CENTRE	nogr-massom	ROUMTENGA	YARGO	YARGO	1_oui	21	EN03_YAR_21	9	F	1_oui	1_oui	2_non	0	0	1_oui	1_oui	10	2_non	1_Negative	2_non	0
2023-05-25 22:46:49	CENTRE	nogr-massom	ROUMTENGA	YARGO	YARGO	1_oui	22	EN03_YAR_22	6	F	1_oui	1_oui	2_non	0	0	1_oui	1_oui	10	2_non	1_Negative	2_non	0
2023-05-25 22:46:50	CENTRE	nogr-massom	ROUMTENGA	YARGO	YARGO	1_oui	23	EN03_YAR_23	13	M	1_oui	1_oui	2_non	0	0	1_oui	1_oui	10	2_non	1_Negative	2_non	0
2023-05-25 22:46:51	CENTRE	nogr-massom	ROUMTENGA	YARGO	YARGO	1_oui	24	EN03_YAR_24	7	M	1_oui	1_oui	2_non	0	0	1_oui	1_oui	10	2_non	1_Negative	2_non	0
2023-05-25 22:45:33	CENTRE	nogr-massom	SAKOULA	GUIDGSOASSA	LES FUTURES ELITES	1_oui	1	EN03_FUE_1	12	M	1_oui	1_oui	2_non	0	0	1_oui	1_oui	10	2_non	1_Negative	2_non	0
2023-05-25 22:45:35	CENTRE	nogr-massom	SAKOULA	GUIDGSOASSA	LES FUTURES ELITES	1_oui	2	EN03_FUE_2	12	M	1_oui	1_oui	2_non	0	0	1_oui	1_oui	10	2_non	1_Negative	2_non	0
2023-05-25 22:45:36	CENTRE	nogr-massom	SAKOULA	GUIDGSOASSA	LES FUTURES ELITES	1_oui	3	EN03_FUE_3	12	M	1_oui	1_oui	2_non	0	0	1_oui	1_oui	10	2_non	1_Negative	2_non	0
2023-05-25 22:45:37	CENTRE	nogr-massom	SAKOULA	GUIDGSOASSA	LES FUTURES ELITES	1_oui	4	EN03_FUE_4	12	M	1_oui	1_oui	2_non	0	0	1_oui	1_oui	10	2_non	1_Negative	2_non	0
2023-05-25 22:45:38	CENTRE	nogr-massom	SAKOULA	GUIDGSOASSA	LES FUTURES ELITES	1_oui	5	EN03_FUE_5	12	M	1_oui	1_oui	2_non	0	0	1_oui	1_oui	10	2_non	1_Negative	2_non	0
2023-05-25 22:45:39	CENTRE	nogr-massom	SAKOULA	GUIDGSOASSA	LES FUTURES ELITES	1_oui	6	EN03_FUE_6	11	F	1_oui	1_oui	2_non	0	0	1_oui	1_oui	10	2_non	2_ Tracenonhaemolyse	2_non	0
2023-06-01 07:10:58	CENTRE	nogr-massom	SAKOULA	GUIDGSOASSA	LES FUTURES ELITES	1_oui	9	EN03_FUE_9	11	F	1_oui	1_oui	2_non	0	0	1_oui	1_oui	10	2_non	1_Negative	2_non	0
2023-05-25 22:45:42	CENTRE	nogr-massom	SAKOULA	GUIDGSOASSA	LES FUTURES ELITES	1_oui	7	EN03_FUE_7	10	F	1_oui	1_oui	2_non	0	0	1_oui	1_oui	10	2_non	1_Negative	2_non	0
2023-05-25 22:45:43	CENTRE	nogr-massom	SAKOULA	GUIDGSOASSA	LES FUTURES ELITES	1_oui	8	EN03_FUE_8	6	F	1_oui	1_oui	2_non	0	0	1_oui	1_oui	10	2_non	1_Negative	2_non	0
2023-05-25 22:45:44	CENTRE	nogr-massom	SAKOULA	GUIDGSOASSA	LES FUTURES ELITES	1_oui	10	EN03_FUE_10	9	M	1_oui	1_oui	2_non	0	0	1_oui	1_oui	10	2_non	1_Negative	2_non	0
2023-05-25 22:45:45	CENTRE	nogr-massom	SAKOULA	GUIDGSOASSA	LES FUTURES ELITES	1_oui	11	EN03_FUE_11	10	F	1_oui	1_oui	2_non	0	0	1_oui	1_oui	10	2_non	1_Negative	2_non	0
2023-05-25 22:45:46	CENTRE	nogr-massom	SAKOULA	GUIDGSOASSA	LES FUTURES ELITES	1_oui	12	EN03_FUE_12	8	F	1_oui	1_oui	2_non	0	0	1_oui	1_oui	10	2_non	1_Negative	2_non	0
2023-05-25 22:45:47	CENTRE	nogr-massom	SAKOULA	GUIDGSOASSA	LES FUTURES ELITES	1_oui	13	EN03_FUE_13	8	M	1_oui	1_oui	2_non	0	0	1_oui	1_oui	10	2_non	1_Negative	2_non	0
2023-05-25 22:45:49	CENTRE	nogr-massom	SAKOULA	GUIDGSOASSA	LES FUTURES ELITES	1_oui	14	EN03_FUE_14	9	M	1_oui	1_oui	2_non	0	0	1_oui	1_oui	10	2_non	1_Negative	2_non	0
2023-05-25 22:45:49	CENTRE	nogr-massom	SAKOULA	GUIDGSOASSA	LES FUTURES ELITES	1_oui	15	EN03_FUE_15	12	F	1_oui	1_oui	2_non	0	0	1_oui	1_oui	10	2_non	1_Negative	2_non	0
2023-05-25 22:45:51	CENTRE	nogr-massom	SAKOULA	GUIDGSOASSA	LES FUTURES ELITES	1_oui	16	EN03_FUE_16	10	F	1_oui	1_oui	2_non	0	0	1_oui	1_oui	10	2_non	1_Negative	2_non	0
2023-05-25 22:45:52	CENTRE	nogr-massom	SAKOULA	GUIDGSOASSA	LES FUTURES ELITES	1_oui	17	EN03_FUE_17	8	F	1_oui	1_oui	2_non	0	0	1_oui	1_oui	10	2_non	1_Negative	2_non	0
2023-05-25 22:45:53	CENTRE	nogr-massom	SAKOULA	GUIDGSOASSA	LES FUTURES ELITES	1_oui	18	EN03_FUE_18	7	F	1_oui	1_oui	2_non	0	0	1_oui	1_oui	10	2_non	1_Negative	2_non	0
2023-05-25 22:45:54	CENTRE	nogr-massom	SAKOULA	GUIDGSOASSA	LES FUTURES ELITES	1_oui	19	EN03_FUE_19	8	F	1_oui	1_oui	2_non	0	0	1_oui	1_oui	10	2_non	1_Negative	2_non	0
2023-05-25 22:45:55	CENTRE	nogr-massom	SAKOULA	GUIDGSOASSA	LES FUTURES ELITES	1_oui	20	EN03_FUE_20	8	F	1_oui	1_oui	2_non	0	0	1_oui	1_oui	10	2_non	1_Negative	2_non	0
2023-05-25 22:45:56	CENTRE	nogr-massom	SAKOULA	GUIDGSOASSA	LES FUTURES ELITES	1_oui	21	EN03_FUE_21	9	M	1_oui	1_oui	2_non	0	0	1_oui	1_oui	10	2_non	1_Negative	2_non	0
2023-05-25 22:45:57	CENTRE	nogr-massom	SAKOULA	GUIDGSOASSA	LES FUTURES ELITES	1_oui	22	EN03_FUE_22	6	M	1_oui	1_oui	2_non	0	0	1_oui	1_oui	10	2_non	1_Negative	2_non	0
2023-05-25 22:45:59	CENTRE	nogr-massom	SAKOULA	GUIDGSOASSA	LES FUTURES ELITES	1_oui	23	EN03_FUE_23	12	M	1_oui	1_oui	2_non	0	0	1_oui	1_oui	10	2_non	1_Negative	2_non	0
2023-05-25 22:46:00	CENTRE	nogr-massom	SAKOULA	GUIDGSOASSA	LES FUTURES ELITES	1_oui	24	EN03_FUE_24	11	M	1_oui	1_oui	2_non	0	0	1_oui	1_oui	10	2_non	1_Negative	2_non	0
2023-05-25 22:45:06	CENTRE	nogr-massom	SAKOULA	PALAGRE	CENTRE A	1_oui	1	EN03_CEA_1	9	M	1_oui	1_oui	2_non	0	0	1_oui	1_oui	10	2_non	1_Negative	2_non	0
2023-05-25 22:45:06	CENTRE	nogr-massom	SAKOULA	PALAGRE	CENTRE A	1_oui	2	EN03_CEA_2	11	M	1_oui	1_oui	2_non	0	0	1_oui	1_oui	10	2_non	1_Negative	2_non	0
2023-05-25 22:45:07	CENTRE	nogr-massom	SAKOULA	PALAGRE	CENTRE A	1_oui	3	EN03_CEA_3	9	M	1_oui	1_oui	2_non	0	0	1_oui	1_oui	10	2_non	1_Negative	2_non	0
2023-05-25 22:45:09	CENTRE	nogr-massom	SAKOULA	PALAGRE	CENTRE A	1_oui	4	EN03_CEA_4	12	M	1_oui	1_oui	2_non	0	0	1_oui	1_oui	10	2_non	1_Negative	2_non	0
2023-05-25 22:45:10	CENTRE	nogr-massom	SAKOULA	PALAGRE	CENTRE A	1_oui	5	EN03_CEA_5	7	M	1_oui	1_oui	2_non	0	0	1_oui	1_oui	10	2_non	1_Negative	2_non	0
2023-05-25 22:45:11	CENTRE	nogr-massom	SAKOULA	PALAGRE	CENTRE A	1_oui	6	EN03_CEA_6	10	M	1_oui	1_oui	2_non	0	0	1_oui	1_oui	10	2_non	1_Negative	2_non	0
2023-05-25 22:45:12	CENTRE	nogr-massom	SAKOULA	PALAGRE	CENTRE A	1_oui	7	EN03_CEA_7	12	M	1_oui	1_oui	2_non	0	0	1_oui	1_oui	10	2_non	1_Negative	2_non	0
2023-05-25 22:45:13	CENTRE	nogr-massom	SAKOULA	PALAGRE	CENTRE A	1_oui	8	EN03_CEA_8	7	F	1_oui	1_oui	2_non	0	0	1_oui	1_oui	10	2_non	1_Negative	2_non	0
2023-05-25 22:45:14	CENTRE	nogr-massom	SAKOULA	PALAGRE	CENTRE A	1_oui	9	EN03_CEA_9	11	F	1_oui	1_oui	2_non	0	0	1_oui	1_oui	10	2_non	1_Negative	2_non	0
2023-05-25 22:45:16	CENTRE	nogr-massom	SAKOULA	PALAGRE	CENTRE A	1_oui	10	EN03_CEA_10	12	F	1_oui	1_oui	2_non	0	0	1_oui	1_oui	10	2_non	1_Negative	2_non	0
2023-05-25 22:45:17	CENTRE	nogr-massom	SAKOULA	PALAGRE	CENTRE A	1_oui	11	EN03_CEA_11	9	F	1_oui	1_oui	2_non	0	0	1_oui	1_oui	10	2_non	1_Negative	2_non	0
2023-05-25 22:45:18	CENTRE	nogr-massom	SAKOULA	PALAGRE	CENTRE A	1_oui	12	EN03_CEA_12	8	F	1_oui	1_oui	2_non	0	0	1_oui	1_oui	10	2_non	1_Negative	2_non	0
2023-05-25 22:45:19	CENTRE	nogr-massom	SAKOULA	PALAGRE	CENTRE A	1_oui	13	EN03_CEA_13	7	F	1_oui	1_oui	2_non	0	0	1_oui	1_oui	10	2_non	1_Negative	2_non	0
2023-05-25 22:45:20	CENTRE	nogr-massom	SAKOULA	PALAGRE	CENTRE A	1_oui	14	EN03_CEA_14	12	M	1_oui	1_oui	2_non	0	0	1_oui	1_oui	10	2_non	2_ Tracenonhaemolyse	2_non	0
2023-05-25 22:45:21	CENTRE	nogr-massom	SAKOULA	PALAGRE	CENTRE A	1_oui	15	EN03_CEA_15	10	M	1_oui	1_oui	2_non	0	0	1_oui	1_oui	10	2_non	1_Negative	2_non	0
2023-05-25 22:45:22	CENTRE	nogr-massom	SAKOULA	PALAGRE	CENTRE A	1_oui	16	EN03_CEA_16	7	F	1_oui	1_oui	2_non	0	0	1_oui	1_oui	10	2_non	1_Negative	2_non	0
2023-05-25 22:45:24	CENTRE	nogr-massom	SAKOULA	PALAGRE	CENTRE A	1_oui	17	EN03_CEA_17	13	F	1_oui	1_oui	2_non	0	0	1_oui	1_oui	10	2_non	1_Negative	2_non	0
2023-05-25 22:45:25	CENTRE	nogr-massom	SAKOULA	PALAGRE	CENTRE A	1_oui	18	EN03_CEA_18	14	M	1_oui	1_oui	2_non	0	0	1_oui	1_oui	10	2_non	1_Negative	2_non	0
2023-05-25 22:45:26	CENTRE	nogr-massom	SAKOULA	PALAGRE	CENTRE A	1_oui	19	EN03_CEA_19	13	M	1_oui	1_oui	2_non	0	0	1_oui	1_oui	10	2_non	1_Negative	2_non	0
2023-05-25 22:45:27	CENTRE	nogr-massom	SAKOULA	PALAGRE	CENTRE A	1_oui	20	EN03_CEA_20	7	F	1_oui	1_oui	2_non	0	0	1_oui	1_oui	10	2_non	1_Negative	2_non	0
2023-05-25 22:45:28	CENTRE	nogr-massom	SAKOULA	PALAGRE	CENTRE A	1_oui	21	EN03_CEA_21	11	F	1_oui	1_oui	2_non	0	0	1_oui	1_oui	10	2_non	1_Negative	2_non	0
2023-05-25 22:45:30	CENTRE	nogr-massom	SAKOULA	PALAGRE	CENTRE A	1_oui	22	EN03_CEA_22	11	F	1_oui	1_oui	2_non	0	0	1_oui	1_oui	10	2_non	2_ Tracenonhaemolyse	2_non	0
2023-05-25 22:45:31	CENTRE	nogr-massom	SAKOULA	PALAGRE	CENTRE A	1_oui	23	EN03_CEA_23	13	F	1_oui	1_oui	2_non	0	0	1_oui	1_oui	10	2_non	1_Negative	2_non	0
2023-05-25 22:45:32	CENTRE	nogr-massom	SAKOULA	PALAGRE	CENTRE A	1_oui	24	EN03_CEA_24	11	M	1_oui	1_oui	2_non	0	0	1_oui	1_oui	10	2_non	1_Negative	2_non	0
2023-05-23 00:00:25	CENTRE	nogr-massom	SECTEUR 13	Zone du bois	Azimut	1_oui	1	EN04_AZI_1	6	F	1_oui	1_oui	2_non	0	0	1_oui	1_oui	10	2_non	1_Negative	2_non	0
2023-05-23 00:00:26	CENTRE	nogr-massom	SECTEUR 13	Zone du bois	Azimut	1_oui	2	EN04_AZI_2	5	F	1_oui	1_oui	2_non	0	0	1_oui	1_oui	10	2_non	1_Negative	2_non	0
2023-05-23 00:00:27	CENTRE	nogr-massom	SECTEUR 13	Zone du bois	Azimut	1_oui	3	EN04_AZI_3	6	M	1_oui	1_oui	2_non	0	0	1_oui	1_oui	10	2_non	2_ Tracenonhaemolyse	2_non	0
2023-05-23 00:00:28	CENTRE	nogr-massom	SECTEUR 13	Zone du bois	Azimut	1_oui	4	EN04_AZI_4	6	M	1_oui	1_oui	2_non	0	0	1_oui	1_oui	10	2_non	1_Negative	2_non	0
2023-05-23 00:00:29	CENTRE	nogr-massom	SECTEUR 13	Zone du bois	Azimut	1_oui	5	EN04_AZI_5	7	F	1_oui	1_oui	2_non	0	0	1_oui	1_oui	10	2_non	1_Negative	2_non	0
2023-05-23 00:00:30	CENTRE	nogr-massom	SECTEUR 13	Zone du bois	Azimut	1_oui	6	EN04_AZI_6	7	F	1_oui	1_oui	2_non	0	0	1_oui	1_oui	10	2_non	1_Negative	2_non	0
2023-05-23 00:00:31	CENTRE	nogr-massom	SECTEUR 13	Zone du bois	Azimut	1_oui	7	EN04_AZI_7	7	M	1_oui	1_oui	2_non	0	0	1_oui	1_oui	10	2_non	1_Negative	2_non	0
2023-05-23 00:00:32	CENTRE	nogr-massom	SECTEUR 13	Zone du bois	Azimut	1_oui	8	EN04_AZI_8	6	M	1_oui	1_oui	2_non	0	0	1_oui	1_oui	10	2_non	1_Negative	2_non	0
2023-05-23 00:00:33	CENTRE	nogr-massom	SECTEUR 13	Zone du bois	Azimut	1_oui	9	EN04_AZI_9	9	F	1_oui	1_oui	2_non	0	0	1_oui	1_oui	10	2_non	1_Negative	2_non	0
2023-05-23 00:00:34	CENTRE	nogr-massom	SECTEUR 13	Zone du bois	Azimut	1_oui	10	EN04_AZI_10	9	F	1_oui	1_oui	2_non	0	0	1_oui	1_oui	10	2_non	1_Negative	2_non	0
2023-05-23 00:00:35	CENTRE	nogr-massom	SECTEUR 13	Zone du bois	Azimut	1_oui	11	EN04_AZI_11	8	M	1_oui	1_oui	2_non	0	0	1_oui	1_oui	10	2_non	1_Negative	2_non	0
2023-05-23 00:00:36	CENTRE	nogr-massom	SECTEUR 13	Zone du bois	Azimut	1_oui	12	EN04_AZI_12	8	M	1_oui	1_oui	2_non	0	0	1_oui	1_oui	10	2_non	1_Negative	2_non	0
2023-05-23 00:00:37	CENTRE	nogr-massom	SECTEUR 13	Zone du bois	Azimut	1_oui	13	EN04_AZI_13	9	F	1_oui	1_oui	2_non	0	0	1_oui	1_oui	10	2_non	1_Negative	2_non	0
2023-05-23 00:00:38	CENTRE	nogr-massom	SECTEUR 13	Zone du bois	Azimut	1_oui	14	EN04_AZI_14	8	F	1_oui	1_oui	2_non	0	0	1_oui	1_oui	10	2_non	1_Negative	2_non	0
2023-05-23 00:00:39	CENTRE	nogr-massom	SECTEUR 13	Zone du bois	Azimut	1_oui	15	EN04_AZI_15	9	M	1_oui	1_oui	2_non	0	0	1_oui	1_oui	10	2_non	1_Negative	2_non	0
2023-05-23 00:00:40	CENTRE	nogr-massom	SECTEUR 13	Zone du bois	Azimut	1_oui	16	EN04_AZI_16	8	M	1_oui	1_oui	2_non	0	0	1_oui	1_oui	10	2_non	1_Negative	2_non	0
2023-05-23 00:00:41	CENTRE	nogr-massom	SECTEUR 13	Zone du bois	Azimut	1_oui	17	EN04_AZI_17	10	F	1_oui	1_oui	2_non	0	0	1_oui	1_oui	10	2_non	1_Negative	2_non	0
2023-05-23 00:00:42	CENTRE	nogr-massom	SECTEUR 13	Zone du bois	Azimut	1_oui	18	EN04_AZI_18	10	F	1_oui	1_oui	2_non	0	0	1_oui	1_oui	10	2_non	2_ Tracenonhaemolyse	2_non	0
2023-05-23 00:00:44	CENTRE	nogr-massom	SECTEUR 13	Zone du bois	Azimut	1_oui	19	EN04_AZI_19	11	M	1_oui	1_oui	2_non	0	0	1_oui	1_oui	10	2_non	1_Negative	2_non	0
2023-05-23 00:00:44	CENTRE	nogr-massom	SECTEUR 13	Zone du bois	Azimut	1_oui	20	EN04_AZI_20	11	M	1_oui	1_oui	2_non	0	0	1_oui	1_oui	10	2_non	1_Negative	2_non	0
2023-05-23 00:00:46	CENTRE	nogr-massom	SECTEUR 13	Zone du bois	Azimut	1_oui	21	EN04_AZI_21	12	F	1_oui	1_oui	2_non	0	0	1_oui	1_oui	10	2_non	1_Negative	2_non	0
2023-05-23 00:00:46	CENTRE	nogr-massom	SECTEUR 13	Zone du bois	Azimut	1_oui	22	EN04_AZI_22	13	F	1_oui	1_oui	2_non	0	0	1_oui	1_oui	10	2_non	1_Negative	2_non	0
2023-05-23 00:00:47	CENTRE	nogr-massom	SECTEUR 13	Zone du bois	Azimut	1_oui	23	EN04_AZI_23	12	M	1_oui	1_oui	2_non	0	0	1_oui	1_oui	10	2_non	1_Negative	2_non	0
2023-05-23 00:00:48	CENTRE	nogr-massom	SECTEUR 13	Zone du bois	Azimut	1_oui	24	EN04_AZI_24	11	M	1_oui	1_oui	2_non	0	0	1_oui	1_oui	10	2_non	1_Negative	2_non	0
2023-05-27 12:24:52	CENTRE	nogr-massom	SECTEUR 13	Zone du bois	École Amitié	1_oui	1	EN04_AMI_1	8	F	1_oui	1_oui	2_non	0	0	1_oui	1_oui	10	2_non	1_Negative	2_non	0
2023-05-27 12:24:53	CENTRE	nogr-massom	SECTEUR 13	Zone du bois	École Amitié	1_oui	2	EN04_AMI_2	8	F	1_oui	1_oui	2_non	0	0	1_oui	1_oui	10	2_non	1_Negative	2_non	0
2023-05-27 12:24:54	CENTRE	nogr-massom	SECTEUR 13	Zone du bois	École Amitié	1_oui	3	EN04_AMI_3	9	M	1_oui	1_oui	2_non	0	0	1_oui	1_oui	10	2_non	1_Negative	2_non	0
2023-05-27 12:24:55	CENTRE	nogr-massom	SECTEUR 13	Zone du bois	École Amitié	1_oui	4	EN04_AMI_4	8	M	1_oui	1_oui	2_non	0	0	1_oui	1_oui	10	2_non	1_Negative	2_non	0
2023-05-27 12:24:56	CENTRE	nogr-massom	SECTEUR 13	Zone du bois	École Amitié	1_oui	5	EN04_AMI_5	13	M	1_oui	1_oui	2_non	0	0	1_oui	1_oui	10	2_non	1_Negative	2_non	0
2023-05-27 12:24:57	CENTRE	nogr-massom	SECTEUR 13	Zone du bois	École Amitié	1_oui	6	EN04_AMI_6	7	F	1_oui	1_oui	2_non	0	0	1_oui	1_oui	10	2_non	1_Negative	2_non	0
2023-05-27 12:24:59	CENTRE	nogr-massom	SECTEUR 13	Zone du bois	École Amitié	1_oui	7	EN04_AMI_7	8	F	1_oui	1_oui	2_non	0	0	1_oui	1_oui	10	2_non	1_Negative	2_non	0
2023-05-27 12:25:00	CENTRE	nogr-massom	SECTEUR 13	Zone du bois	École Amitié	1_oui	8	EN04_AMI_8	13	F	1_oui	1_oui	2_non	0	0	1_oui	1_oui	10	2_non	1_Negative	2_non	0
2023-05-27 12:25:01	CENTRE	nogr-massom	SECTEUR 13	Zone du bois	École Amitié	1_oui	9	EN04_AMI_9	11	F	1_oui	1_oui	2_non	0	0	1_oui	1_oui	10	2_non	1_Negative	2_non	0
2023-05-27 12:25:02	CENTRE	nogr-massom	SECTEUR 13	Zone du bois	École Amitié	1_oui	10	EN04_AMI_10	7	M	1_oui	1_oui	2_non	0	0	1_oui	1_oui	10	2_non	1_Negative	2_non	0
2023-05-27 12:25:04	CENTRE	nogr-massom	SECTEUR 13	Zone du bois	École Amitié	1_oui	11	EN04_AMI_11	8	F	1_oui	1_oui	2_non	0	0	1_oui	1_oui	10	2_non	1_Negative	2_non	0
2023-05-27 12:25:05	CENTRE	nogr-massom	SECTEUR 13	Zone du bois	École Amitié	1_oui	12	EN04_AMI_12	10	F	1_oui	1_oui	2_non	0	0	1_oui	1_oui	10	2_non	1_Negative	2_non	0
2023-05-27 12:25:06	CENTRE	nogr-massom	SECTEUR 13	Zone du bois	École Amitié	1_oui	13	EN04_AMI_13	12	F	1_oui	1_oui	2_non	0	0	1_oui	1_oui	10	2_non	1_Negative	2_non	0
2023-05-27 12:25:07	CENTRE	nogr-massom	SECTEUR 13	Zone du bois	École Amitié	1_oui	14	EN04_AMI_14	9	M	1_oui	1_oui	2_non	0	0	1_oui	1_oui	10	2_non	1_Negative	2_non	0
2023-05-27 12:25:08	CENTRE	nogr-massom	SECTEUR 13	Zone du bois	École Amitié	1_oui	15	EN04_AMI_15	10	M	1_oui	1_oui	2_non	0	0	1_oui	1_oui	10	2_non	1_Negative	2_non	0
2023-05-27 12:25:09	CENTRE	nogr-massom	SECTEUR 13	Zone du bois	École Amitié	1_oui	16	EN04_AMI_16	10	F	1_oui	1_oui	2_non	0	0	1_oui	1_oui	10	2_non	1_Negative	2_non	0
2023-05-27 12:25:11	CENTRE	nogr-massom	SECTEUR 13	Zone du bois	École Amitié	1_oui	17	EN04_AMI_17	11	F	1_oui	1_oui	2_non	0	0	1_oui	1_oui	10	2_non	1_Negative	2_non	0
2023-05-27 12:25:12	CENTRE	nogr-massom	SECTEUR 13	Zone du bois	École Amitié	1_oui	18	EN04_AMI_18	12	F	1_oui	1_oui	2_non	0	0	1_oui	1_oui	10	2_non	1_Negative	2_non	0
2023-05-27 12:25:13	CENTRE	nogr-massom	SECTEUR 13	Zone du bois	École Amitié	1_oui	19	EN04_AMI_19	11	M	1_oui	1_oui	2_non	0	0	1_oui	1_oui	10	1_oui	5_( ++)	2_non	0
2023-05-27 12:25:14	CENTRE	nogr-massom	SECTEUR 13	Zone du bois	École Amitié	1_oui	20	EN04_AMI_20	12	M	1_oui	1_oui	2_non	0	0	1_oui	1_oui	10	2_non	1_Negative	2_non	0
2023-05-27 12:25:15	CENTRE	nogr-massom	SECTEUR 13	Zone du bois	École Amitié	1_oui	21	EN04_AMI_21	11	M	1_oui	1_oui	2_non	0	0	1_oui	1_oui	10	2_non	1_Negative	2_non	0
2023-05-27 12:25:16	CENTRE	nogr-massom	SECTEUR 13	Zone du bois	École Amitié	1_oui	22	EN04_AMI_22	10	F	1_oui	1_oui	2_non	0	0	1_oui	1_oui	10	2_non	1_Negative	2_non	0
2023-05-27 12:25:17	CENTRE	nogr-massom	SECTEUR 13	Zone du bois	École Amitié	1_oui	23	EN04_AMI_23	13	M	1_oui	1_oui	2_non	0	0	1_oui	1_oui	10	2_non	1_Negative	2_non	0
2023-05-27 12:25:18	CENTRE	nogr-massom	SECTEUR 13	Zone du bois	École Amitié	1_oui	24	EN04_AMI_24	11	M	1_oui	1_oui	2_non	0	0	1_oui	1_oui	10	2_non	1_Negative	2_non	0
2023-05-28 09:35:23	CENTRE	nogr-massom	SECTEUR 23	Tanghin	Tanghin A	1_oui	1	EN04_TAA_1	6	F	1_oui	1_oui	2_non	0	0	1_oui	1_oui	10	2_non	1_Negative	2_non	0
2023-05-28 09:35:25	CENTRE	nogr-massom	SECTEUR 23	Tanghin	Tanghin A	1_oui	2	EN04_TAA_2	9	F	1_oui	1_oui	2_non	0	0	1_oui	1_oui	10	2_non	1_Negative	2_non	0
2023-05-28 09:35:28	CENTRE	nogr-massom	SECTEUR 23	Tanghin	Tanghin A	1_oui	3	EN04_TAA_3	7	M	1_oui	1_oui	2_non	0	0	1_oui	1_oui	10	2_non	1_Negative	2_non	0
2023-05-28 09:35:29	CENTRE	nogr-massom	SECTEUR 23	Tanghin	Tanghin A	1_oui	4	EN04_TAA_4	7	M	1_oui	1_oui	2_non	0	0	1_oui	1_oui	10	2_non	1_Negative	2_non	0
2023-05-28 09:35:30	CENTRE	nogr-massom	SECTEUR 23	Tanghin	Tanghin A	1_oui	5	EN04_TAA_5	8	F	1_oui	1_oui	2_non	0	0	1_oui	1_oui	10	2_non	1_Negative	2_non	0
2023-05-28 09:35:31	CENTRE	nogr-massom	SECTEUR 23	Tanghin	Tanghin A	1_oui	6	EN04_TAA_6	8	F	1_oui	1_oui	2_non	0	0	1_oui	1_oui	10	2_non	1_Negative	2_non	0
2023-05-28 09:35:32	CENTRE	nogr-massom	SECTEUR 23	Tanghin	Tanghin A	1_oui	7	EN04_TAA_7	8	M	1_oui	1_oui	2_non	0	0	1_oui	1_oui	10	2_non	1_Negative	2_non	0
2023-05-28 09:35:33	CENTRE	nogr-massom	SECTEUR 23	Tanghin	Tanghin A	1_oui	8	EN04_TAA_8	9	M	1_oui	1_oui	2_non	0	0	1_oui	1_oui	10	2_non	1_Negative	2_non	0
2023-05-28 09:35:35	CENTRE	nogr-massom	SECTEUR 23	Tanghin	Tanghin A	1_oui	9	EN04_TAA_9	10	F	1_oui	1_oui	2_non	0	0	1_oui	1_oui	10	2_non	1_Negative	2_non	0
2023-05-28 09:35:36	CENTRE	nogr-massom	SECTEUR 23	Tanghin	Tanghin A	1_oui	10	EN04_TAA_10	10	F	1_oui	1_oui	2_non	0	0	1_oui	1_oui	10	2_non	1_Negative	2_non	0
2023-05-28 09:35:37	CENTRE	nogr-massom	SECTEUR 23	Tanghin	Tanghin A	1_oui	11	EN04_TAA_11	9	M	1_oui	1_oui	2_non	0	0	1_oui	1_oui	10	2_non	2_ Tracenonhaemolyse	2_non	0
2023-05-28 09:35:38	CENTRE	nogr-massom	SECTEUR 23	Tanghin	Tanghin A	1_oui	12	EN04_TAA_12	9	M	1_oui	1_oui	2_non	0	0	1_oui	1_oui	10	2_non	1_Negative	2_non	0
2023-05-28 09:35:39	CENTRE	nogr-massom	SECTEUR 23	Tanghin	Tanghin A	1_oui	13	EN04_TAA_13	11	F	1_oui	1_oui	2_non	0	0	1_oui	1_oui	10	2_non	1_Negative	2_non	0
2023-05-28 09:35:40	CENTRE	nogr-massom	SECTEUR 23	Tanghin	Tanghin A	1_oui	14	EN04_TAA_14	11	F	1_oui	1_oui	2_non	0	0	1_oui	1_oui	10	2_non	1_Negative	2_non	0
2023-05-28 09:35:41	CENTRE	nogr-massom	SECTEUR 23	Tanghin	Tanghin A	1_oui	15	EN04_TAA_15	9	M	1_oui	1_oui	2_non	0	0	1_oui	1_oui	10	2_non	1_Negative	2_non	0
2023-05-28 09:35:42	CENTRE	nogr-massom	SECTEUR 23	Tanghin	Tanghin A	1_oui	16	EN04_TAA_16	10	M	1_oui	1_oui	2_non	0	0	1_oui	1_oui	10	2_non	1_Negative	2_non	0
2023-05-28 09:35:43	CENTRE	nogr-massom	SECTEUR 23	Tanghin	Tanghin A	1_oui	17	EN04_TAA_17	14	F	1_oui	1_oui	2_non	0	0	1_oui	1_oui	10	2_non	1_Negative	2_non	0
2023-05-28 09:35:44	CENTRE	nogr-massom	SECTEUR 23	Tanghin	Tanghin A	1_oui	18	EN04_TAA_18	10	F	1_oui	1_oui	2_non	0	0	1_oui	1_oui	10	2_non	1_Negative	2_non	0
2023-05-28 09:35:45	CENTRE	nogr-massom	SECTEUR 23	Tanghin	Tanghin A	1_oui	19	EN04_TAA_19	13	M	1_oui	1_oui	2_non	0	0	1_oui	1_oui	10	2_non	1_Negative	2_non	0
2023-05-28 09:35:46	CENTRE	nogr-massom	SECTEUR 23	Tanghin	Tanghin A	1_oui	20	EN04_TAA_20	11	M	1_oui	1_oui	2_non	0	0	1_oui	1_oui	10	2_non	1_Negative	2_non	0
2023-05-28 09:35:47	CENTRE	nogr-massom	SECTEUR 23	Tanghin	Tanghin A	1_oui	21	EN04_TAA_21	11	F	1_oui	1_oui	2_non	0	0	1_oui	1_oui	10	2_non	1_Negative	2_non	0
2023-05-28 09:35:48	CENTRE	nogr-massom	SECTEUR 23	Tanghin	Tanghin A	1_oui	22	EN04_TAA_22	13	F	1_oui	1_oui	2_non	0	0	1_oui	1_oui	10	2_non	1_Negative	2_non	0
2023-05-28 09:35:49	CENTRE	nogr-massom	SECTEUR 23	Tanghin	Tanghin A	1_oui	23	EN04_TAA_23	13	M	1_oui	1_oui	2_non	0	0	1_oui	1_oui	10	2_non	1_Negative	2_non	0
2023-05-28 09:35:50	CENTRE	nogr-massom	SECTEUR 23	Tanghin	Tanghin A	1_oui	24	EN04_TAA_24	11	M	1_oui	1_oui	2_non	0	0	1_oui	1_oui	10	2_non	1_Negative	2_non	0
2023-05-28 09:34:53	CENTRE	nogr-massom	SECTEUR 23	Tanghin	T'anghin C	1_oui	1	EN04_TAC_1	6	F	1_oui	1_oui	2_non	0	0	1_oui	1_oui	10	2_non	1_Negative	2_non	0
2023-05-28 09:34:55	CENTRE	nogr-massom	SECTEUR 23	Tanghin	T'anghin C	1_oui	2	EN04_TAC_2	7	F	1_oui	1_oui	2_non	0	0	1_oui	1_oui	10	2_non	1_Negative	2_non	0
2023-05-28 09:34:56	CENTRE	nogr-massom	SECTEUR 23	Tanghin	T'anghin C	1_oui	3	EN04_TAC_3	7	M	1_oui	1_oui	2_non	0	0	1_oui	1_oui	10	2_non	1_Negative	2_non	0
2023-05-28 09:34:57	CENTRE	nogr-massom	SECTEUR 23	Tanghin	T'anghin C	1_oui	4	EN04_TAC_4	6	M	1_oui	1_oui	2_non	0	0	1_oui	1_oui	10	2_non	1_Negative	2_non	0
2023-05-28 09:34:59	CENTRE	nogr-massom	SECTEUR 23	Tanghin	T'anghin C	1_oui	5	EN04_TAC_5	8	F	1_oui	1_oui	2_non	0	0	1_oui	1_oui	10	2_non	1_Negative	2_non	0
2023-05-28 09:35:00	CENTRE	nogr-massom	SECTEUR 23	Tanghin	T'anghin C	1_oui	6	EN04_TAC_6	8	F	1_oui	1_oui	2_non	0	0	1_oui	1_oui	10	2_non	1_Negative	2_non	0
2023-05-28 09:35:01	CENTRE	nogr-massom	SECTEUR 23	Tanghin	T'anghin C	1_oui	7	EN04_TAC_7	8	M	1_oui	1_oui	2_non	0	0	1_oui	1_oui	10	2_non	1_Negative	2_non	0
2023-05-28 09:35:03	CENTRE	nogr-massom	SECTEUR 23	Tanghin	T'anghin C	1_oui	8	EN04_TAC_8	8	M	1_oui	1_oui	2_non	0	0	1_oui	1_oui	10	2_non	1_Negative	2_non	0
2023-05-28 09:35:04	CENTRE	nogr-massom	SECTEUR 23	Tanghin	T'anghin C	1_oui	9	EN04_TAC_9	12	F	1_oui	1_oui	2_non	0	0	1_oui	1_oui	10	2_non	1_Negative	2_non	0
2023-05-28 09:35:06	CENTRE	nogr-massom	SECTEUR 23	Tanghin	T'anghin C	1_oui	10	EN04_TAC_10	9	F	1_oui	1_oui	2_non	0	0	1_oui	1_oui	10	2_non	1_Negative	2_non	0
2023-05-28 09:35:07	CENTRE	nogr-massom	SECTEUR 23	Tanghin	T'anghin C	1_oui	11	EN04_TAC_11	8	M	1_oui	1_oui	2_non	0	0	1_oui	1_oui	10	2_non	1_Negative	2_non	0
2023-05-28 09:35:08	CENTRE	nogr-massom	SECTEUR 23	Tanghin	T'anghin C	1_oui	12	EN04_TAC_12	9	M	1_oui	1_oui	2_non	0	0	1_oui	1_oui	10	2_non	1_Negative	2_non	0
2023-05-28 09:35:09	CENTRE	nogr-massom	SECTEUR 23	Tanghin	T'anghin C	1_oui	13	EN04_TAC_13	10	F	1_oui	1_oui	2_non	0	0	1_oui	1_oui	10	2_non	1_Negative	2_non	0
2023-05-28 09:35:10	CENTRE	nogr-massom	SECTEUR 23	Tanghin	T'anghin C	1_oui	14	EN04_TAC_14	10	F	1_oui	1_oui	2_non	0	0	1_oui	1_oui	10	2_non	1_Negative	2_non	0
2023-05-31 09:03:17	CENTRE	nogr-massom	SECTEUR 23	Tanghin	T'anghin C	1_oui	15	EN04_TAC_15	11	M	1_oui	1_oui	2_non	0	0	1_oui	1_oui	10	2_non	1_Negative	2_non	0
2023-05-28 09:35:12	CENTRE	nogr-massom	SECTEUR 23	Tanghin	T'anghin C	1_oui	16	EN04_TAC_16	10	M	1_oui	1_oui	2_non	0	0	1_oui	1_oui	10	2_non	1_Negative	2_non	0
2023-05-28 09:35:13	CENTRE	nogr-massom	SECTEUR 23	Tanghin	T'anghin C	1_oui	17	EN04_TAC_17	11	F	1_oui	1_oui	2_non	0	0	1_oui	1_oui	10	2_non	1_Negative	2_non	0
2023-05-28 09:35:14	CENTRE	nogr-massom	SECTEUR 23	Tanghin	T'anghin C	1_oui	18	EN04_TAC_18	11	F	1_oui	1_oui	2_non	0	0	1_oui	1_oui	10	2_non	1_Negative	2_non	0
2023-05-28 09:35:15	CENTRE	nogr-massom	SECTEUR 23	Tanghin	T'anghin C	1_oui	19	EN04_TAC_19	13	M	1_oui	1_oui	2_non	0	0	1_oui	1_oui	10	2_non	1_Negative	2_non	0
2023-05-28 09:35:16	CENTRE	nogr-massom	SECTEUR 23	Tanghin	T'anghin C	1_oui	20	EN04_TAC_20	13	M	1_oui	1_oui	2_non	0	0	1_oui	1_oui	10	2_non	1_Negative	2_non	0
2023-05-28 09:35:17	CENTRE	nogr-massom	SECTEUR 23	Tanghin	T'anghin C	1_oui	21	EN04_TAC_21	13	F	1_oui	1_oui	2_non	0	0	1_oui	1_oui	10	2_non	1_Negative	2_non	0
2023-05-28 09:35:18	CENTRE	nogr-massom	SECTEUR 23	Tanghin	T'anghin C	1_oui	22	EN04_TAC_22	14	F	1_oui	1_oui	2_non	0	0	1_oui	1_oui	10	2_non	1_Negative	2_non	0
2023-05-28 09:35:20	CENTRE	nogr-massom	SECTEUR 23	Tanghin	T'anghin C	1_oui	23	EN04_TAC_23	13	M	1_oui	1_oui	2_non	0	0	1_oui	1_oui	10	2_non	1_Negative	2_non	0
2023-05-28 09:35:21	CENTRE	nogr-massom	SECTEUR 23	Tanghin	T'anghin C	1_oui	24	EN04_TAC_24	12	M	1_oui	1_oui	2_non	0	0	1_oui	1_oui	10	2_non	1_Negative	2_non	0
2023-05-22 20:41:08	CENTRE	nogr-massom	SECTEUR 25	SOMGANDE	TOUKIN	1_oui	1	EN03_TOU_1	7	F	1_oui	1_oui	2_non	0	0	1_oui	1_oui	10	2_non	1_Negative	2_non	0
2023-05-22 20:41:12	CENTRE	nogr-massom	SECTEUR 25	SOMGANDE	TOUKIN	1_oui	2	EN03_TOU_2	7	F	1_oui	1_oui	2_non	0	0	1_oui	1_oui	10	2_non	1_Negative	2_non	0
2023-05-22 20:41:14	CENTRE	nogr-massom	SECTEUR 25	SOMGANDE	TOUKIN	1_oui	3	EN03_TOU_3	7	M	1_oui	1_oui	2_non	0	0	1_oui	1_oui	10	2_non	1_Negative	2_non	0
2023-05-22 20:41:15	CENTRE	nogr-massom	SECTEUR 25	SOMGANDE	TOUKIN	1_oui	4	EN03_TOU_4	10	M	1_oui	1_oui	2_non	0	0	1_oui	1_oui	10	1_oui	6_( +++)	2_non	0
2023-05-22 20:41:17	CENTRE	nogr-massom	SECTEUR 25	SOMGANDE	TOUKIN	1_oui	5	EN03_TOU_5	8	M	1_oui	1_oui	2_non	0	0	1_oui	1_oui	10	2_non	2_ Tracenonhaemolyse	2_non	0
2023-05-22 20:41:18	CENTRE	nogr-massom	SECTEUR 25	SOMGANDE	TOUKIN	1_oui	6	EN03_TOU_6	8	M	1_oui	1_oui	2_non	0	0	1_oui	1_oui	10	2_non	1_Negative	2_non	0
2023-05-22 20:41:19	CENTRE	nogr-massom	SECTEUR 25	SOMGANDE	TOUKIN	1_oui	7	EN03_TOU_7	8	F	1_oui	1_oui	2_non	0	0	1_oui	1_oui	10	2_non	1_Negative	2_non	0
2023-05-22 20:41:21	CENTRE	nogr-massom	SECTEUR 25	SOMGANDE	TOUKIN	1_oui	8	EN03_TOU_8	9	F	1_oui	1_oui	2_non	0	0	1_oui	1_oui	10	2_non	2_ Tracenonhaemolyse	2_non	0
2023-05-22 20:41:22	CENTRE	nogr-massom	SECTEUR 25	SOMGANDE	TOUKIN	1_oui	9	EN03_TOU_9	9	F	1_oui	1_oui	2_non	0	0	1_oui	1_oui	10	2_non	1_Negative	2_non	0
2023-05-22 20:41:23	CENTRE	nogr-massom	SECTEUR 25	SOMGANDE	TOUKIN	1_oui	10	EN03_TOU_10	11	F	1_oui	1_oui	2_non	0	0	1_oui	1_oui	10	2_non	1_Negative	2_non	0
2023-05-22 20:41:24	CENTRE	nogr-massom	SECTEUR 25	SOMGANDE	TOUKIN	1_oui	11	EN03_TOU_11	11	M	1_oui	1_oui	2_non	0	0	1_oui	1_oui	10	2_non	1_Negative	2_non	0
2023-05-22 20:41:25	CENTRE	nogr-massom	SECTEUR 25	SOMGANDE	TOUKIN	1_oui	12	EN03_TOU_12	11	M	1_oui	1_oui	2_non	0	0	1_oui	1_oui	10	2_non	1_Negative	2_non	0
2023-05-22 20:41:27	CENTRE	nogr-massom	SECTEUR 25	SOMGANDE	TOUKIN	1_oui	13	EN03_TOU_13	12	M	1_oui	1_oui	2_non	0	0	1_oui	1_oui	10	2_non	1_Negative	2_non	0
2023-05-22 20:41:28	CENTRE	nogr-massom	SECTEUR 25	SOMGANDE	TOUKIN	1_oui	14	EN03_TOU_14	11	M	1_oui	1_oui	2_non	0	0	1_oui	1_oui	10	2_non	1_Negative	2_non	0
2023-05-22 20:41:29	CENTRE	nogr-massom	SECTEUR 25	SOMGANDE	TOUKIN	1_oui	15	EN03_TOU_15	11	M	1_oui	1_oui	2_non	0	0	1_oui	1_oui	10	2_non	1_Negative	2_non	0
2023-05-22 20:41:30	CENTRE	nogr-massom	SECTEUR 25	SOMGANDE	TOUKIN	1_oui	16	EN03_TOU_16	11	F	1_oui	1_oui	2_non	0	0	1_oui	1_oui	10	2_non	1_Negative	2_non	0
2023-05-22 20:41:31	CENTRE	nogr-massom	SECTEUR 25	SOMGANDE	TOUKIN	1_oui	17	EN03_TOU_17	12	F	1_oui	1_oui	2_non	0	0	1_oui	1_oui	10	2_non	1_Negative	2_non	0
2023-05-22 20:41:32	CENTRE	nogr-massom	SECTEUR 25	SOMGANDE	TOUKIN	1_oui	18	EN03_TOU_18	11	F	1_oui	1_oui	2_non	0	0	1_oui	1_oui	10	2_non	1_Negative	2_non	0
2023-05-22 20:41:34	CENTRE	nogr-massom	SECTEUR 25	SOMGANDE	TOUKIN	1_oui	19	EN03_TOU_19	12	F	1_oui	1_oui	2_non	0	0	1_oui	1_oui	10	2_non	1_Negative	2_non	0
2023-05-22 20:41:35	CENTRE	nogr-massom	SECTEUR 25	SOMGANDE	TOUKIN	1_oui	20	EN03_TOU_20	12	F	1_oui	1_oui	2_non	0	0	1_oui	1_oui	10	2_non	1_Negative	2_non	0
2023-05-22 20:41:36	CENTRE	nogr-massom	SECTEUR 25	SOMGANDE	TOUKIN	1_oui	21	EN03_TOU_21	13	M	1_oui	1_oui	2_non	0	0	1_oui	1_oui	10	2_non	1_Negative	2_non	0
2023-05-22 20:41:37	CENTRE	nogr-massom	SECTEUR 25	SOMGANDE	TOUKIN	1_oui	22	EN03_TOU_22	12	F	1_oui	1_oui	2_non	0	0	1_oui	1_oui	10	2_non	1_Negative	2_non	0
2023-05-22 20:41:38	CENTRE	nogr-massom	SECTEUR 25	SOMGANDE	TOUKIN	1_oui	23	EN03_TOU_23	13	M	1_oui	1_oui	2_non	0	0	1_oui	1_oui	10	2_non	1_Negative	2_non	0
2023-05-22 20:41:41	CENTRE	nogr-massom	SECTEUR 25	SOMGANDE	TOUKIN	1_oui	24	EN03_TOU_24	7	M	1_oui	1_oui	2_non	0	0	1_oui	1_oui	10	2_non	1_Negative	2_non	0
2023-05-22 20:41:42	CENTRE	nogr-massom	SECTEUR 25	SOMGANDE	WOUBITON	1_oui	1	EN03_WOU_1	7	M	1_oui	1_oui	2_non	0	0	1_oui	1_oui	10	2_non	1_Negative	2_non	0
2023-05-22 20:41:43	CENTRE	nogr-massom	SECTEUR 25	SOMGANDE	WOUBITON	1_oui	2	EN03_WOU_2	8	M	1_oui	1_oui	2_non	0	0	1_oui	1_oui	10	1_oui	6_( +++)	2_non	0
2023-05-22 20:41:44	CENTRE	nogr-massom	SECTEUR 25	SOMGANDE	WOUBITON	1_oui	3	EN03_WOU_3	6	F	1_oui	1_oui	2_non	0	0	1_oui	1_oui	10	2_non	1_Negative	2_non	0
2023-05-22 20:41:45	CENTRE	nogr-massom	SECTEUR 25	SOMGANDE	WOUBITON	1_oui	4	EN03_WOU_4	8	F	1_oui	1_oui	2_non	0	0	1_oui	1_oui	10	2_non	1_Negative	2_non	0
2023-05-22 20:41:46	CENTRE	nogr-massom	SECTEUR 25	SOMGANDE	WOUBITON	1_oui	5	EN03_WOU_5	8	M	1_oui	1_oui	2_non	0	0	1_oui	1_oui	10	2_non	1_Negative	2_non	0
2023-05-22 20:41:47	CENTRE	nogr-massom	SECTEUR 25	SOMGANDE	WOUBITON	1_oui	6	EN03_WOU_6	7	M	1_oui	1_oui	2_non	0	0	1_oui	1_oui	10	2_non	1_Negative	2_non	0
2023-05-22 20:41:48	CENTRE	nogr-massom	SECTEUR 25	SOMGANDE	WOUBITON	1_oui	7	EN03_WOU_7	9	F	1_oui	1_oui	2_non	0	0	1_oui	1_oui	10	2_non	1_Negative	2_non	0
2023-05-22 20:41:50	CENTRE	nogr-massom	SECTEUR 25	SOMGANDE	WOUBITON	1_oui	8	EN03_WOU_8	9	F	1_oui	1_oui	2_non	0	0	1_oui	1_oui	10	2_non	1_Negative	2_non	0
2023-05-22 20:41:51	CENTRE	nogr-massom	SECTEUR 25	SOMGANDE	WOUBITON	1_oui	9	EN03_WOU_9	9	M	1_oui	1_oui	2_non	0	0	1_oui	1_oui	10	2_non	1_Negative	2_non	0
2023-05-22 20:41:52	CENTRE	nogr-massom	SECTEUR 25	SOMGANDE	WOUBITON	1_oui	10	EN03_WOU_10	9	M	1_oui	1_oui	2_non	0	0	1_oui	1_oui	10	2_non	1_Negative	2_non	0
2023-05-22 20:41:53	CENTRE	nogr-massom	SECTEUR 25	SOMGANDE	WOUBITON	1_oui	11	EN03_WOU_11	11	M	1_oui	1_oui	2_non	0	0	1_oui	1_oui	10	2_non	1_Negative	2_non	0
2023-05-22 20:41:54	CENTRE	nogr-massom	SECTEUR 25	SOMGANDE	WOUBITON	1_oui	12	EN03_WOU_12	10	M	1_oui	1_oui	2_non	0	0	1_oui	1_oui	10	2_non	1_Negative	2_non	0
2023-05-22 20:41:55	CENTRE	nogr-massom	SECTEUR 25	SOMGANDE	WOUBITON	1_oui	13	EN03_WOU_13	9	F	1_oui	1_oui	2_non	0	0	1_oui	1_oui	10	2_non	1_Negative	2_non	0
2023-05-22 20:41:56	CENTRE	nogr-massom	SECTEUR 25	SOMGANDE	WOUBITON	1_oui	14	EN03_WOU_14	10	F	1_oui	1_oui	2_non	0	0	1_oui	1_oui	10	2_non	1_Negative	2_non	0
2023-05-22 20:41:57	CENTRE	nogr-massom	SECTEUR 25	SOMGANDE	WOUBITON	1_oui	15	EN03_WOU_15	9	F	1_oui	1_oui	2_non	0	0	1_oui	1_oui	10	2_non	1_Negative	2_non	0
2023-05-22 20:41:58	CENTRE	nogr-massom	SECTEUR 25	SOMGANDE	WOUBITON	1_oui	16	EN03_WOU_16	11	F	1_oui	1_oui	2_non	0	0	1_oui	1_oui	10	2_non	2_ Tracenonhaemolyse	2_non	0
2023-05-22 20:41:59	CENTRE	nogr-massom	SECTEUR 25	SOMGANDE	WOUBITON	1_oui	17	EN03_WOU_17	13	F	1_oui	1_oui	2_non	0	0	1_oui	1_oui	10	2_non	1_Negative	2_non	0
2023-05-22 20:42:01	CENTRE	nogr-massom	SECTEUR 25	SOMGANDE	WOUBITON	1_oui	18	EN03_WOU_18	10	M	1_oui	1_oui	2_non	0	0	1_oui	1_oui	10	2_non	1_Negative	2_non	0
2023-05-22 20:42:02	CENTRE	nogr-massom	SECTEUR 25	SOMGANDE	WOUBITON	1_oui	19	EN03_WOU_19	11	M	1_oui	1_oui	2_non	0	0	1_oui	1_oui	10	2_non	1_Negative	2_non	0
2023-05-22 20:42:03	CENTRE	nogr-massom	SECTEUR 25	SOMGANDE	WOUBITON	1_oui	20	EN03_WOU_20	12	F	1_oui	1_oui	2_non	0	0	1_oui	1_oui	10	2_non	1_Negative	2_non	0
2023-05-22 20:42:04	CENTRE	nogr-massom	SECTEUR 25	SOMGANDE	WOUBITON	1_oui	21	EN03_WOU_21	13	F	1_oui	1_oui	2_non	0	0	1_oui	1_oui	10	2_non	1_Negative	2_non	0
2023-05-22 20:42:05	CENTRE	nogr-massom	SECTEUR 25	SOMGANDE	WOUBITON	1_oui	22	EN03_WOU_22	14	M	1_oui	1_oui	2_non	0	0	1_oui	1_oui	10	2_non	1_Negative	2_non	0
2023-05-22 20:42:06	CENTRE	nogr-massom	SECTEUR 25	SOMGANDE	WOUBITON	1_oui	23	EN03_WOU_23	9	M	1_oui	1_oui	2_non	0	0	1_oui	1_oui	10	2_non	1_Negative	2_non	0
2023-05-22 20:42:07	CENTRE	nogr-massom	SECTEUR 25	SOMGANDE	WOUBITON	1_oui	24	EN03_WOU_24	11	F	1_oui	1_oui	2_non	0	0	1_oui	1_oui	10	2_non	1_Negative	2_non	0
2023-05-30 12:02:03	CENTRE	nogr-massom	SECTEUR 26	KOSSODO	KOSSODO A	1_oui	1	EN03_KOS_1	12	F	1_oui	1_oui	2_non	0	0	1_oui	1_oui	10	2_non	1_Negative	2_non	0
2023-05-23 21:36:07	CENTRE	nogr-massom	SECTEUR 26	KOSSODO	KOSSODO A	1_oui	2	EN03_KOS_2	14	F	1_oui	1_oui	2_non	0	0	1_oui	1_oui	10	2_non	1_Negative	2_non	0
2023-05-23 21:36:15	CENTRE	nogr-massom	SECTEUR 26	KOSSODO	KOSSODO A	1_oui	3	EN03_KOS_3	13	M	1_oui	1_oui	2_non	0	0	1_oui	1_oui	10	2_non	1_Negative	2_non	0
2023-05-23 21:36:22	CENTRE	nogr-massom	SECTEUR 26	KOSSODO	KOSSODO A	1_oui	4	EN03_KOS_4	12	M	1_oui	1_oui	2_non	0	0	1_oui	1_oui	10	2_non	1_Negative	2_non	0
2023-05-23 21:36:23	CENTRE	nogr-massom	SECTEUR 26	KOSSODO	KOSSODO A	1_oui	5	EN03_KOS_5	11	F	1_oui	1_oui	2_non	0	0	1_oui	1_oui	10	2_non	1_Negative	2_non	0
2023-05-23 21:36:24	CENTRE	nogr-massom	SECTEUR 26	KOSSODO	KOSSODO A	1_oui	6	EN03_KOS_6	11	F	1_oui	1_oui	2_non	0	0	1_oui	1_oui	10	2_non	1_Negative	2_non	0
2023-05-23 21:36:25	CENTRE	nogr-massom	SECTEUR 26	KOSSODO	KOSSODO A	1_oui	7	EN03_KOS_7	13	M	1_oui	1_oui	2_non	0	0	1_oui	1_oui	10	2_non	1_Negative	2_non	0
2023-05-23 21:36:27	CENTRE	nogr-massom	SECTEUR 26	KOSSODO	KOSSODO A	1_oui	8	EN03_KOS_8	11	M	1_oui	1_oui	2_non	0	0	1_oui	1_oui	10	2_non	1_Negative	2_non	0
2023-05-23 21:36:28	CENTRE	nogr-massom	SECTEUR 26	KOSSODO	KOSSODO A	1_oui	9	EN03_KOS_9	11	F	1_oui	1_oui	2_non	0	0	1_oui	1_oui	10	2_non	1_Negative	2_non	0
2023-05-23 21:36:29	CENTRE	nogr-massom	SECTEUR 26	KOSSODO	KOSSODO A	1_oui	10	EN03_KOS_10	12	F	1_oui	1_oui	2_non	0	0	1_oui	1_oui	10	2_non	1_Negative	2_non	0
2023-05-23 21:36:31	CENTRE	nogr-massom	SECTEUR 26	KOSSODO	KOSSODO A	1_oui	11	EN03_KOS_11	10	M	1_oui	1_oui	2_non	0	0	1_oui	1_oui	10	2_non	1_Negative	2_non	0
2023-05-23 21:36:32	CENTRE	nogr-massom	SECTEUR 26	KOSSODO	KOSSODO A	1_oui	12	EN03_KOS_12	12	M	1_oui	1_oui	2_non	0	0	1_oui	1_oui	10	1_oui	5_( ++)	2_non	0
2023-05-23 21:36:34	CENTRE	nogr-massom	SECTEUR 26	KOSSODO	KOSSODO A	1_oui	13	EN03_KOS_13	10	F	1_oui	1_oui	2_non	0	0	1_oui	1_oui	10	2_non	1_Negative	2_non	0
2023-05-23 21:36:36	CENTRE	nogr-massom	SECTEUR 26	KOSSODO	KOSSODO A	1_oui	14	EN03_KOS_14	9	F	1_oui	1_oui	2_non	0	0	1_oui	1_oui	10	2_non	1_Negative	2_non	0
2023-05-23 21:36:38	CENTRE	nogr-massom	SECTEUR 26	KOSSODO	KOSSODO A	1_oui	15	EN03_KOS_15	9	M	1_oui	1_oui	2_non	0	0	1_oui	1_oui	10	2_non	1_Negative	2_non	0
2023-05-23 21:36:40	CENTRE	nogr-massom	SECTEUR 26	KOSSODO	KOSSODO A	1_oui	16	EN03_KOS_16	9	F	1_oui	1_oui	2_non	0	0	1_oui	1_oui	10	2_non	1_Negative	2_non	0
2023-05-23 21:36:41	CENTRE	nogr-massom	SECTEUR 26	KOSSODO	KOSSODO A	1_oui	17	EN03_KOS_17	8	M	1_oui	1_oui	2_non	0	0	1_oui	1_oui	10	2_non	1_Negative	2_non	0
2023-05-23 21:36:42	CENTRE	nogr-massom	SECTEUR 26	KOSSODO	KOSSODO A	1_oui	18	EN03_KOS_18	8	M	1_oui	1_oui	2_non	0	0	1_oui	1_oui	10	2_non	1_Negative	2_non	0
2023-05-23 21:36:43	CENTRE	nogr-massom	SECTEUR 26	KOSSODO	KOSSODO A	1_oui	19	EN03_KOS_19	7	M	1_oui	1_oui	2_non	0	0	1_oui	1_oui	10	2_non	2_ Tracenonhaemolyse	1_oui	64
2023-05-23 21:36:44	CENTRE	nogr-massom	SECTEUR 26	KOSSODO	KOSSODO A	1_oui	20	EN03_KOS_20	7	F	1_oui	1_oui	2_non	0	0	1_oui	1_oui	10	2_non	1_Negative	2_non	0
2023-05-23 21:36:45	CENTRE	nogr-massom	SECTEUR 26	KOSSODO	KOSSODO A	1_oui	21	EN03_KOS_21	9	M	1_oui	1_oui	2_non	0	0	1_oui	1_oui	10	2_non	1_Negative	2_non	0
2023-05-23 21:36:47	CENTRE	nogr-massom	SECTEUR 26	KOSSODO	KOSSODO A	1_oui	22	EN03_KOS_22	11	F	1_oui	1_oui	2_non	0	0	1_oui	1_oui	10	2_non	1_Negative	2_non	0
2023-05-23 21:36:48	CENTRE	nogr-massom	SECTEUR 26	KOSSODO	KOSSODO A	1_oui	23	EN03_KOS_23	9	F	1_oui	1_oui	2_non	0	0	1_oui	1_oui	10	2_non	1_Negative	2_non	0
2023-05-23 21:36:49	CENTRE	nogr-massom	SECTEUR 26	KOSSODO	KOSSODO A	1_oui	24	EN03_KOS_24	9	M	1_oui	1_oui	2_non	0	0	1_oui	1_oui	10	2_non	1_Negative	2_non	0
2023-05-23 21:36:52	CENTRE	nogr-massom	SECTEUR 26	KOSSODO	KOSSODO C	1_oui	1	EN03_COC_1	7	F	1_oui	1_oui	2_non	0	0	1_oui	1_oui	10	2_non	1_Negative	2_non	0
2023-05-23 21:36:53	CENTRE	nogr-massom	SECTEUR 26	KOSSODO	KOSSODO C	1_oui	2	EN03_COC_2	7	F	1_oui	1_oui	2_non	0	0	1_oui	1_oui	10	2_non	1_Negative	2_non	0
2023-05-23 21:36:54	CENTRE	nogr-massom	SECTEUR 26	KOSSODO	KOSSODO C	1_oui	3	EN03_COC_3	8	M	1_oui	1_oui	2_non	0	0	1_oui	1_oui	10	2_non	2_ Tracenonhaemolyse	2_non	0
2023-05-23 21:36:55	CENTRE	nogr-massom	SECTEUR 26	KOSSODO	KOSSODO C	1_oui	4	EN03_COC_4	7	M	1_oui	1_oui	2_non	0	0	1_oui	1_oui	10	2_non	1_Negative	2_non	0
2023-05-23 21:36:56	CENTRE	nogr-massom	SECTEUR 26	KOSSODO	KOSSODO C	1_oui	5	EN03_COC_5	8	M	1_oui	1_oui	2_non	0	0	1_oui	1_oui	10	2_non	1_Negative	2_non	0
2023-05-23 21:36:58	CENTRE	nogr-massom	SECTEUR 26	KOSSODO	KOSSODO C	1_oui	6	EN03_COC_6	10	M	1_oui	1_oui	2_non	0	0	1_oui	1_oui	10	2_non	1_Negative	2_non	0
2023-05-23 21:37:00	CENTRE	nogr-massom	SECTEUR 26	KOSSODO	KOSSODO C	1_oui	7	EN03_COC_7	9	F	1_oui	1_oui	2_non	0	0	1_oui	1_oui	10	2_non	1_Negative	2_non	0
2023-05-23 21:37:01	CENTRE	nogr-massom	SECTEUR 26	KOSSODO	KOSSODO C	1_oui	8	EN03_COC_8	7	F	1_oui	1_oui	2_non	0	0	1_oui	1_oui	10	2_non	1_Negative	2_non	0
2023-05-23 21:37:02	CENTRE	nogr-massom	SECTEUR 26	KOSSODO	KOSSODO C	1_oui	9	EN03_COC_9	8	F	1_oui	1_oui	2_non	0	0	1_oui	1_oui	10	2_non	1_Negative	2_non	0
2023-05-23 21:37:03	CENTRE	nogr-massom	SECTEUR 26	KOSSODO	KOSSODO C	1_oui	10	EN03_COC_10	11	F	1_oui	1_oui	2_non	0	0	1_oui	1_oui	10	2_non	1_Negative	2_non	0
2023-05-23 21:37:05	CENTRE	nogr-massom	SECTEUR 26	KOSSODO	KOSSODO C	1_oui	11	EN03_COC_11	10	M	1_oui	1_oui	2_non	0	0	1_oui	1_oui	10	2_non	1_Negative	2_non	0
2023-05-23 21:37:06	CENTRE	nogr-massom	SECTEUR 26	KOSSODO	KOSSODO C	1_oui	12	EN03_COC_12	10	M	1_oui	1_oui	2_non	0	0	1_oui	1_oui	10	2_non	1_Negative	2_non	0
2023-05-23 21:37:07	CENTRE	nogr-massom	SECTEUR 26	KOSSODO	KOSSODO C	1_oui	13	EN03_COC_13	10	F	1_oui	1_oui	2_non	0	0	1_oui	1_oui	10	2_non	1_Negative	2_non	0
2023-05-23 21:37:08	CENTRE	nogr-massom	SECTEUR 26	KOSSODO	KOSSODO C	1_oui	14	EN03_COC_14	11	F	1_oui	1_oui	2_non	0	0	1_oui	1_oui	10	2_non	1_Negative	2_non	0
2023-05-23 21:37:09	CENTRE	nogr-massom	SECTEUR 26	KOSSODO	KOSSODO C	1_oui	15	EN03_COC_15	11	M	1_oui	1_oui	2_non	0	0	1_oui	1_oui	10	2_non	1_Negative	2_non	0
2023-05-23 21:37:11	CENTRE	nogr-massom	SECTEUR 26	KOSSODO	KOSSODO C	1_oui	16	EN03_COC_16	10	M	1_oui	1_oui	2_non	0	0	1_oui	1_oui	10	2_non	1_Negative	2_non	0
2023-05-23 21:37:12	CENTRE	nogr-massom	SECTEUR 26	KOSSODO	KOSSODO C	1_oui	17	EN03_COC_17	11	M	1_oui	1_oui	2_non	0	0	1_oui	1_oui	10	2_non	1_Negative	2_non	0
2023-05-23 21:37:13	CENTRE	nogr-massom	SECTEUR 26	KOSSODO	KOSSODO C	1_oui	18	EN03_COC_18	11	M	1_oui	1_oui	2_non	0	0	1_oui	1_oui	10	2_non	1_Negative	2_non	0
2023-05-23 21:37:14	CENTRE	nogr-massom	SECTEUR 26	KOSSODO	KOSSODO C	1_oui	19	EN03_COC_19	11	F	1_oui	1_oui	2_non	0	0	1_oui	1_oui	10	2_non	1_Negative	2_non	0
2023-05-23 21:37:15	CENTRE	nogr-massom	SECTEUR 26	KOSSODO	KOSSODO C	1_oui	20	EN03_COC_20	10	F	1_oui	1_oui	2_non	0	0	1_oui	1_oui	10	2_non	1_Negative	2_non	0
2023-05-23 21:37:16	CENTRE	nogr-massom	SECTEUR 26	KOSSODO	KOSSODO C	1_oui	21	EN03_COC_21	11	F	1_oui	1_oui	2_non	0	0	1_oui	1_oui	10	2_non	2_ Tracenonhaemolyse	2_non	0
2023-05-23 21:37:17	CENTRE	nogr-massom	SECTEUR 26	KOSSODO	KOSSODO C	1_oui	22	EN03_COC_22	12	F	1_oui	1_oui	2_non	0	0	1_oui	1_oui	10	2_non	1_Negative	2_non	0
2023-05-23 21:37:19	CENTRE	nogr-massom	SECTEUR 26	KOSSODO	KOSSODO C	1_oui	23	EN03_COC_23	13	M	1_oui	1_oui	2_non	0	0	1_oui	1_oui	10	2_non	1_Negative	2_non	0
2023-05-23 21:37:20	CENTRE	nogr-massom	SECTEUR 26	KOSSODO	KOSSODO C	1_oui	24	EN03_COC_24	11	M	1_oui	1_oui	2_non	0	0	1_oui	1_oui	10	2_non	1_Negative	2_non	0
2023-05-28 09:34:21	CENTRE	nogr-massom	SECTEUR 27	Bendogo	Bendogo A	1_oui	1	EN04_BEA_1	10	F	1_oui	1_oui	2_non	0	0	1_oui	1_oui	10	2_non	1_Negative	2_non	0
2023-05-28 09:34:22	CENTRE	nogr-massom	SECTEUR 27	Bendogo	Bendogo A	1_oui	2	EN04_BEA_2	8	F	1_oui	1_oui	2_non	0	0	1_oui	1_oui	10	2_non	1_Negative	2_non	0
2023-05-28 09:34:23	CENTRE	nogr-massom	SECTEUR 27	Bendogo	Bendogo A	1_oui	3	EN04_BEA_3	6	M	1_oui	1_oui	2_non	0	0	1_oui	1_oui	10	2_non	1_Negative	2_non	0
2023-05-28 09:34:24	CENTRE	nogr-massom	SECTEUR 27	Bendogo	Bendogo A	1_oui	4	EN04_BEA_4	7	F	1_oui	1_oui	2_non	0	0	1_oui	1_oui	10	2_non	1_Negative	2_non	0
2023-05-28 09:34:25	CENTRE	nogr-massom	SECTEUR 27	Bendogo	Bendogo A	1_oui	5	EN04_BEA_5	8	F	1_oui	1_oui	2_non	0	0	1_oui	1_oui	10	2_non	1_Negative	2_non	0
2023-05-28 09:34:26	CENTRE	nogr-massom	SECTEUR 27	Bendogo	Bendogo A	1_oui	6	EN04_BEA_6	8	F	1_oui	1_oui	2_non	0	0	1_oui	1_oui	10	2_non	1_Negative	2_non	0
2023-05-28 09:34:28	CENTRE	nogr-massom	SECTEUR 27	Bendogo	Bendogo A	1_oui	7	EN04_BEA_7	9	M	1_oui	1_oui	2_non	0	0	1_oui	1_oui	10	2_non	1_Negative	2_non	0
2023-05-28 09:34:29	CENTRE	nogr-massom	SECTEUR 27	Bendogo	Bendogo A	1_oui	8	EN04_BEA_8	8	M	1_oui	1_oui	2_non	0	0	1_oui	1_oui	10	2_non	1_Negative	2_non	0
2023-05-28 09:34:30	CENTRE	nogr-massom	SECTEUR 27	Bendogo	Bendogo A	1_oui	9	EN04_BEA_9	8	F	1_oui	1_oui	2_non	0	0	1_oui	1_oui	10	2_non	1_Negative	2_non	0
2023-05-28 09:34:31	CENTRE	nogr-massom	SECTEUR 27	Bendogo	Bendogo A	1_oui	10	EN04_BEA_10	8	F	1_oui	1_oui	2_non	0	0	1_oui	1_oui	10	2_non	1_Negative	2_non	0
2023-05-28 09:34:32	CENTRE	nogr-massom	SECTEUR 27	Bendogo	Bendogo A	1_oui	11	EN04_BEA_11	10	F	1_oui	1_oui	2_non	0	0	1_oui	1_oui	10	2_non	1_Negative	2_non	0
2023-05-28 09:34:33	CENTRE	nogr-massom	SECTEUR 27	Bendogo	Bendogo A	1_oui	12	EN04_BEA_12	8	M	1_oui	1_oui	2_non	0	0	1_oui	1_oui	10	2_non	1_Negative	2_non	0
2023-05-28 09:34:34	CENTRE	nogr-massom	SECTEUR 27	Bendogo	Bendogo A	1_oui	13	EN04_BEA_13	9	F	1_oui	1_oui	2_non	0	0	1_oui	1_oui	10	2_non	1_Negative	2_non	0
2023-05-28 09:34:35	CENTRE	nogr-massom	SECTEUR 27	Bendogo	Bendogo A	1_oui	14	EN04_BEA_14	10	F	1_oui	1_oui	2_non	0	0	1_oui	1_oui	10	2_non	1_Negative	2_non	0
2023-05-28 09:34:37	CENTRE	nogr-massom	SECTEUR 27	Bendogo	Bendogo A	1_oui	15	EN04_BEA_15	9	M	1_oui	1_oui	2_non	0	0	1_oui	1_oui	10	2_non	1_Negative	2_non	0
2023-05-28 09:34:38	CENTRE	nogr-massom	SECTEUR 27	Bendogo	Bendogo A	1_oui	16	EN04_BEA_16	10	M	1_oui	1_oui	2_non	0	0	1_oui	1_oui	10	2_non	1_Negative	2_non	0
2023-05-28 09:34:40	CENTRE	nogr-massom	SECTEUR 27	Bendogo	Bendogo A	1_oui	17	EN04_BEA_17	11	F	1_oui	1_oui	2_non	0	0	1_oui	1_oui	10	2_non	1_Negative	2_non	0
2023-05-28 09:34:41	CENTRE	nogr-massom	SECTEUR 27	Bendogo	Bendogo A	1_oui	18	EN04_BEA_18	12	F	1_oui	1_oui	2_non	0	0	1_oui	1_oui	10	2_non	1_Negative	2_non	0
2023-05-28 09:34:43	CENTRE	nogr-massom	SECTEUR 27	Bendogo	Bendogo A	1_oui	19	EN04_BEA_19	14	M	1_oui	1_oui	2_non	0	0	1_oui	1_oui	10	2_non	1_Negative	2_non	0
2023-05-28 09:34:44	CENTRE	nogr-massom	SECTEUR 27	Bendogo	Bendogo A	1_oui	20	EN04_BEA_20	11	M	1_oui	1_oui	2_non	0	0	1_oui	1_oui	10	2_non	1_Negative	2_non	0
2023-05-28 09:34:47	CENTRE	nogr-massom	SECTEUR 27	Bendogo	Bendogo A	1_oui	21	EN04_BEA_21	14	F	1_oui	1_oui	2_non	0	0	1_oui	1_oui	10	2_non	1_Negative	2_non	0
2023-05-28 09:34:49	CENTRE	nogr-massom	SECTEUR 27	Bendogo	Bendogo A	1_oui	22	EN04_BEA_22	14	F	1_oui	1_oui	2_non	0	0	1_oui	1_oui	10	2_non	1_Negative	2_non	0
2023-05-28 09:34:50	CENTRE	nogr-massom	SECTEUR 27	Bendogo	Bendogo A	1_oui	23	EN04_BEA_23	12	M	1_oui	1_oui	2_non	0	0	1_oui	1_oui	10	2_non	1_Negative	2_non	0
2023-05-28 09:34:52	CENTRE	nogr-massom	SECTEUR 27	Bendogo	Bendogo A	1_oui	24	EN04_BEA_24	12	M	1_oui	1_oui	2_non	0	0	1_oui	1_oui	10	2_non	1_Negative	2_non	0
2023-05-27 12:25:51	CENTRE	nogr-massom	SECTEUR 27	Wouitoghin	Wouitoghin A	1_oui	1	EN04_WOA_1	6	F	1_oui	1_oui	2_non	0	0	1_oui	1_oui	10	2_non	1_Negative	2_non	0
2023-05-27 12:25:52	CENTRE	nogr-massom	SECTEUR 27	Wouitoghin	Wouitoghin A	1_oui	2	EN04_WOA_2	6	F	1_oui	1_oui	2_non	0	0	1_oui	1_oui	10	2_non	1_Negative	2_non	0
2023-05-27 12:25:53	CENTRE	nogr-massom	SECTEUR 27	Wouitoghin	Wouitoghin A	1_oui	3	EN04_WOA_3	6	M	1_oui	1_oui	2_non	0	0	1_oui	1_oui	10	2_non	1_Negative	2_non	0
2023-05-27 12:25:54	CENTRE	nogr-massom	SECTEUR 27	Wouitoghin	Wouitoghin A	1_oui	4	EN04_WOA_4	10	M	1_oui	1_oui	2_non	0	0	1_oui	1_oui	10	2_non	1_Negative	2_non	0
2023-05-27 12:25:55	CENTRE	nogr-massom	SECTEUR 27	Wouitoghin	Wouitoghin A	1_oui	5	EN04_WOA_5	8	F	1_oui	1_oui	2_non	0	0	1_oui	1_oui	10	2_non	1_Negative	2_non	0
2023-05-27 12:25:56	CENTRE	nogr-massom	SECTEUR 27	Wouitoghin	Wouitoghin A	1_oui	6	EN04_WOA_6	8	F	1_oui	1_oui	2_non	0	0	1_oui	1_oui	10	2_non	1_Negative	2_non	0
2023-05-27 12:25:57	CENTRE	nogr-massom	SECTEUR 27	Wouitoghin	Wouitoghin A	1_oui	7	EN04_WOA_7	11	M	1_oui	1_oui	2_non	0	0	1_oui	1_oui	10	2_non	1_Negative	2_non	0
2023-05-27 12:25:59	CENTRE	nogr-massom	SECTEUR 27	Wouitoghin	Wouitoghin A	1_oui	8	EN04_WOA_8	8	F	1_oui	1_oui	2_non	0	0	1_oui	1_oui	10	2_non	1_Negative	2_non	0
2023-05-27 12:26:00	CENTRE	nogr-massom	SECTEUR 27	Wouitoghin	Wouitoghin A	1_oui	9	EN04_WOA_9	11	F	1_oui	1_oui	2_non	0	0	1_oui	1_oui	10	2_non	1_Negative	2_non	0
2023-05-27 12:26:01	CENTRE	nogr-massom	SECTEUR 27	Wouitoghin	Wouitoghin A	1_oui	10	EN04_WOA_10	9	F	1_oui	1_oui	2_non	0	0	1_oui	1_oui	10	2_non	1_Negative	2_non	0
2023-05-27 12:26:02	CENTRE	nogr-massom	SECTEUR 27	Wouitoghin	Wouitoghin A	1_oui	11	EN04_WOA_11	10	M	1_oui	1_oui	2_non	0	0	1_oui	1_oui	10	2_non	1_Negative	2_non	0
2023-05-27 12:26:03	CENTRE	nogr-massom	SECTEUR 27	Wouitoghin	Wouitoghin A	1_oui	12	EN04_WOA_12	9	M	1_oui	1_oui	2_non	0	0	1_oui	1_oui	10	2_non	1_Negative	2_non	0
2023-05-27 12:26:04	CENTRE	nogr-massom	SECTEUR 27	Wouitoghin	Wouitoghin A	1_oui	13	EN04_WOA_13	10	F	1_oui	1_oui	2_non	0	0	1_oui	1_oui	10	2_non	1_Negative	2_non	0
2023-05-27 12:26:05	CENTRE	nogr-massom	SECTEUR 27	Wouitoghin	Wouitoghin A	1_oui	14	EN04_WOA_14	10	F	1_oui	1_oui	2_non	0	0	1_oui	1_oui	10	2_non	1_Negative	2_non	0
2023-05-27 12:26:06	CENTRE	nogr-massom	SECTEUR 27	Wouitoghin	Wouitoghin A	1_oui	15	EN04_WOA_15	10	M	1_oui	1_oui	2_non	0	0	1_oui	1_oui	10	2_non	1_Negative	2_non	0
2023-05-27 12:26:07	CENTRE	nogr-massom	SECTEUR 27	Wouitoghin	Wouitoghin A	1_oui	16	EN04_WOA_16	10	M	1_oui	1_oui	2_non	0	0	1_oui	1_oui	10	2_non	1_Negative	2_non	0
2023-05-27 12:26:08	CENTRE	nogr-massom	SECTEUR 27	Wouitoghin	Wouitoghin A	1_oui	17	EN04_WOA_17	12	F	1_oui	1_oui	2_non	0	0	1_oui	1_oui	10	2_non	1_Negative	2_non	0
2023-05-27 12:26:09	CENTRE	nogr-massom	SECTEUR 27	Wouitoghin	Wouitoghin A	1_oui	18	EN04_WOA_18	14	F	1_oui	1_oui	2_non	0	0	1_oui	1_oui	10	2_non	1_Negative	2_non	0
2023-05-27 12:26:10	CENTRE	nogr-massom	SECTEUR 27	Wouitoghin	Wouitoghin A	1_oui	19	EN04_WOA_19	12	M	1_oui	1_oui	2_non	0	0	1_oui	1_oui	10	2_non	1_Negative	2_non	0
2023-05-27 12:26:14	CENTRE	nogr-massom	SECTEUR 27	Wouitoghin	Wouitoghin A	1_oui	20	EN04_WOA_20	12	M	1_oui	1_oui	2_non	0	0	1_oui	1_oui	10	2_non	1_Negative	2_non	0
2023-05-27 12:26:17	CENTRE	nogr-massom	SECTEUR 27	Wouitoghin	Wouitoghin A	1_oui	21	EN04_WOA_21	12	F	1_oui	1_oui	2_non	0	0	1_oui	1_oui	10	2_non	1_Negative	2_non	0
2023-05-27 12:26:18	CENTRE	nogr-massom	SECTEUR 27	Wouitoghin	Wouitoghin A	1_oui	22	EN04_WOA_22	12	F	1_oui	1_oui	2_non	0	0	1_oui	1_oui	10	2_non	1_Negative	2_non	0
2023-05-27 12:26:19	CENTRE	nogr-massom	SECTEUR 27	Wouitoghin	Wouitoghin A	1_oui	23	EN04_WOA_23	13	M	1_oui	1_oui	2_non	0	0	2_non	1_oui	10	2_non	1_Negative	2_non	0
2023-05-27 12:26:20	CENTRE	nogr-massom	SECTEUR 27	Wouitoghin	Wouitoghin A	1_oui	24	EN04_WOA_24	14	M	1_oui	1_oui	2_non	0	0	1_oui	1_oui	10	2_non	1_Negative	2_non	0
2023-05-25 22:46:01	CENTRE	nogr-massom	SOGDIN	SONGDIN	ECOLE PRIMAIRE PUBLIQUE DE SONGDIN	1_oui	1	EN03_SOG_1	13	F	1_oui	1_oui	2_non	0	0	1_oui	1_oui	10	2_non	1_Negative	2_non	0
2023-05-25 22:46:02	CENTRE	nogr-massom	SOGDIN	SONGDIN	ECOLE PRIMAIRE PUBLIQUE DE SONGDIN	1_oui	2	EN03_SOG_2	12	M	1_oui	1_oui	2_non	0	0	1_oui	1_oui	10	2_non	1_Negative	2_non	0
2023-05-25 22:46:03	CENTRE	nogr-massom	SOGDIN	SONGDIN	ECOLE PRIMAIRE PUBLIQUE DE SONGDIN	1_oui	3	EN03_SOG_3	11	M	1_oui	1_oui	2_non	0	0	1_oui	1_oui	10	2_non	1_Negative	2_non	0
2023-05-25 22:46:04	CENTRE	nogr-massom	SOGDIN	SONGDIN	ECOLE PRIMAIRE PUBLIQUE DE SONGDIN	1_oui	4	EN03_SOG_4	11	M	1_oui	1_oui	2_non	0	0	1_oui	1_oui	10	2_non	1_Negative	2_non	0
2023-05-25 22:46:06	CENTRE	nogr-massom	SOGDIN	SONGDIN	ECOLE PRIMAIRE PUBLIQUE DE SONGDIN	1_oui	5	EN03_SOG_5	11	F	1_oui	1_oui	2_non	0	0	1_oui	1_oui	10	2_non	1_Negative	2_non	0
2023-05-25 22:46:07	CENTRE	nogr-massom	SOGDIN	SONGDIN	ECOLE PRIMAIRE PUBLIQUE DE SONGDIN	1_oui	6	EN03_SOG_6	11	F	1_oui	1_oui	2_non	0	0	1_oui	1_oui	10	2_non	1_Negative	2_non	0
2023-05-25 22:46:08	CENTRE	nogr-massom	SOGDIN	SONGDIN	ECOLE PRIMAIRE PUBLIQUE DE SONGDIN	1_oui	7	EN03_SOG_7	14	F	1_oui	1_oui	2_non	0	0	1_oui	1_oui	10	2_non	1_Negative	2_non	0
2023-05-25 22:46:09	CENTRE	nogr-massom	SOGDIN	SONGDIN	ECOLE PRIMAIRE PUBLIQUE DE SONGDIN	1_oui	8	EN03_SOG_8	12	F	1_oui	1_oui	2_non	0	0	1_oui	1_oui	10	2_non	1_Negative	2_non	0
2023-05-25 22:46:10	CENTRE	nogr-massom	SOGDIN	SONGDIN	ECOLE PRIMAIRE PUBLIQUE DE SONGDIN	1_oui	9	EN03_SOG_9	10	M	1_oui	1_oui	2_non	0	0	1_oui	1_oui	10	2_non	1_Negative	2_non	0
2023-05-25 22:46:11	CENTRE	nogr-massom	SOGDIN	SONGDIN	ECOLE PRIMAIRE PUBLIQUE DE SONGDIN	1_oui	10	EN03_SOG_10	10	M	1_oui	1_oui	2_non	0	0	1_oui	1_oui	10	2_non	1_Negative	2_non	0
2023-05-25 22:46:12	CENTRE	nogr-massom	SOGDIN	SONGDIN	ECOLE PRIMAIRE PUBLIQUE DE SONGDIN	1_oui	11	EN03_SOG_11	9	M	1_oui	1_oui	2_non	0	0	1_oui	1_oui	10	2_non	1_Negative	2_non	0
2023-05-25 22:46:14	CENTRE	nogr-massom	SOGDIN	SONGDIN	ECOLE PRIMAIRE PUBLIQUE DE SONGDIN	1_oui	12	EN03_SOG_12	10	F	1_oui	1_oui	2_non	0	0	1_oui	1_oui	10	2_non	1_Negative	2_non	0
2023-05-25 22:46:14	CENTRE	nogr-massom	SOGDIN	SONGDIN	ECOLE PRIMAIRE PUBLIQUE DE SONGDIN	1_oui	13	EN03_SOG_13	10	F	1_oui	1_oui	2_non	0	0	1_oui	1_oui	10	2_non	2_ Tracenonhaemolyse	2_non	0
2023-05-25 22:46:16	CENTRE	nogr-massom	SOGDIN	SONGDIN	ECOLE PRIMAIRE PUBLIQUE DE SONGDIN	1_oui	14	EN03_SOG_14	8	M	1_oui	1_oui	2_non	0	0	1_oui	1_oui	10	2_non	1_Negative	2_non	0
2023-05-25 22:46:17	CENTRE	nogr-massom	SOGDIN	SONGDIN	ECOLE PRIMAIRE PUBLIQUE DE SONGDIN	1_oui	15	EN03_SOG_15	8	M	1_oui	1_oui	2_non	0	0	1_oui	1_oui	10	2_non	2_ Tracenonhaemolyse	2_non	0
2023-05-25 22:46:18	CENTRE	nogr-massom	SOGDIN	SONGDIN	ECOLE PRIMAIRE PUBLIQUE DE SONGDIN	1_oui	16	EN03_SOG_16	8	F	1_oui	1_oui	2_non	0	0	1_oui	1_oui	10	2_non	1_Negative	2_non	0
2023-05-25 22:46:19	CENTRE	nogr-massom	SOGDIN	SONGDIN	ECOLE PRIMAIRE PUBLIQUE DE SONGDIN	1_oui	17	EN03_SOG_17	8	F	1_oui	1_oui	2_non	0	0	1_oui	1_oui	10	2_non	1_Negative	2_non	0
2023-05-25 22:46:20	CENTRE	nogr-massom	SOGDIN	SONGDIN	ECOLE PRIMAIRE PUBLIQUE DE SONGDIN	1_oui	18	EN03_SOG_18	8	F	1_oui	1_oui	2_non	0	0	1_oui	1_oui	10	2_non	1_Negative	2_non	0
2023-05-25 22:46:21	CENTRE	nogr-massom	SOGDIN	SONGDIN	ECOLE PRIMAIRE PUBLIQUE DE SONGDIN	1_oui	19	EN03_SOG_19	7	F	1_oui	1_oui	2_non	0	0	1_oui	1_oui	10	2_non	1_Negative	2_non	0
2023-05-25 22:46:22	CENTRE	nogr-massom	SOGDIN	SONGDIN	ECOLE PRIMAIRE PUBLIQUE DE SONGDIN	1_oui	20	EN03_SOG_20	7	M	1_oui	1_oui	2_non	0	0	1_oui	1_oui	10	2_non	1_Negative	2_non	0
2023-05-25 22:46:23	CENTRE	nogr-massom	SOGDIN	SONGDIN	ECOLE PRIMAIRE PUBLIQUE DE SONGDIN	1_oui	21	EN03_SOG_21	7	M	1_oui	1_oui	2_non	0	0	1_oui	1_oui	10	2_non	1_Negative	2_non	0
2023-05-25 22:46:24	CENTRE	nogr-massom	SOGDIN	SONGDIN	ECOLE PRIMAIRE PUBLIQUE DE SONGDIN	1_oui	22	EN03_SOG_22	6	M	1_oui	1_oui	2_non	0	0	1_oui	1_oui	10	2_non	1_Negative	2_non	0
2023-05-25 22:46:25	CENTRE	nogr-massom	SOGDIN	SONGDIN	ECOLE PRIMAIRE PUBLIQUE DE SONGDIN	1_oui	23	EN03_SOG_23	6	M	1_oui	1_oui	2_non	0	0	1_oui	1_oui	10	2_non	1_Negative	2_non	0
2023-05-25 22:46:27	CENTRE	nogr-massom	SOGDIN	SONGDIN	ECOLE PRIMAIRE PUBLIQUE DE SONGDIN	1_oui	24	EN03_SOG_24	7	F	1_oui	1_oui	2_non	0	0	1_oui	1_oui	10	2_non	1_Negative	2_non	0
2023-05-22 21:50:32	CENTRE	sig nonghin	BASSINKO	BASSINKO	BASSINKO A	1_oui	1	EN05_BSA_1	8	F	1_oui	1_oui	2_non	0	0	1_oui	1_oui	10	2_non	1_Negative	2_non	0
2023-05-22 21:49:53	CENTRE	sig nonghin	BASSINKO	BASSINKO	BASSINKO A	1_oui	2	EN05_BSA_2	8	F	1_oui	1_oui	2_non	0	0	1_oui	1_oui	10	2_non	1_Negative	2_non	0
2023-05-22 21:49:17	CENTRE	sig nonghin	BASSINKO	BASSINKO	BASSINKO A	1_oui	3	EN05_BSA_3	7	M	1_oui	1_oui	2_non	0	0	1_oui	1_oui	10	2_non	1_Negative	2_non	0
2023-05-22 21:48:42	CENTRE	sig nonghin	BASSINKO	BASSINKO	BASSINKO A	1_oui	4	EN05_BSA_4	7	M	1_oui	1_oui	2_non	0	0	1_oui	1_oui	10	2_non	1_Negative	2_non	0
2023-05-22 21:48:07	CENTRE	sig nonghin	BASSINKO	BASSINKO	BASSINKO A	1_oui	5	EN05_BSA_5	10	M	1_oui	1_oui	2_non	0	0	1_oui	1_oui	10	2_non	1_Negative	2_non	0
2023-05-22 21:47:33	CENTRE	sig nonghin	BASSINKO	BASSINKO	BASSINKO A	1_oui	6	EN05_BSA_6	8	M	1_oui	1_oui	2_non	0	0	1_oui	1_oui	10	2_non	1_Negative	2_non	0
2023-05-22 21:47:00	CENTRE	sig nonghin	BASSINKO	BASSINKO	BASSINKO A	1_oui	7	EN05_BSA_7	8	F	1_oui	1_oui	2_non	0	0	1_oui	1_oui	10	2_non	1_Negative	2_non	0
2023-05-22 21:46:24	CENTRE	sig nonghin	BASSINKO	BASSINKO	BASSINKO A	1_oui	8	EN05_BSA_8	9	F	1_oui	1_oui	2_non	0	0	1_oui	1_oui	10	2_non	1_Negative	2_non	0
2023-05-22 21:45:50	CENTRE	sig nonghin	BASSINKO	BASSINKO	BASSINKO A	1_oui	9	EN05_BSA_9	10	M	1_oui	1_oui	2_non	0	0	1_oui	1_oui	10	2_non	1_Negative	2_non	0
2023-05-22 21:45:14	CENTRE	sig nonghin	BASSINKO	BASSINKO	BASSINKO A	1_oui	10	EN05_BSA_10	9	M	1_oui	1_oui	2_non	0	0	1_oui	1_oui	10	2_non	1_Negative	2_non	0
2023-05-22 21:44:36	CENTRE	sig nonghin	BASSINKO	BASSINKO	BASSINKO A	1_oui	11	EN05_BSA_11	9	F	1_oui	1_oui	2_non	0	0	1_oui	1_oui	10	2_non	1_Negative	2_non	0
2023-05-22 21:43:59	CENTRE	sig nonghin	BASSINKO	BASSINKO	BASSINKO A	1_oui	12	EN05_BSA_12	10	F	1_oui	1_oui	2_non	0	0	1_oui	1_oui	10	2_non	1_Negative	2_non	0
2023-05-22 21:43:20	CENTRE	sig nonghin	BASSINKO	BASSINKO	BASSINKO A	1_oui	13	EN05_BSA_13	12	F	1_oui	1_oui	2_non	0	0	1_oui	1_oui	10	2_non	1_Negative	2_non	0
2023-05-22 21:42:40	CENTRE	sig nonghin	BASSINKO	BASSINKO	BASSINKO A	1_oui	14	EN05_BSA_14	10	F	1_oui	1_oui	2_non	0	0	1_oui	1_oui	10	2_non	1_Negative	2_non	0
2023-05-22 21:42:06	CENTRE	sig nonghin	BASSINKO	BASSINKO	BASSINKO A	1_oui	15	EN05_BSA_15	11	M	1_oui	1_oui	2_non	0	0	1_oui	1_oui	10	2_non	1_Negative	2_non	0
2023-05-22 21:41:30	CENTRE	sig nonghin	BASSINKO	BASSINKO	BASSINKO A	1_oui	16	EN05_BSA_16	12	M	1_oui	1_oui	2_non	0	0	1_oui	1_oui	10	2_non	1_Negative	2_non	0
2023-05-22 21:40:48	CENTRE	sig nonghin	BASSINKO	BASSINKO	BASSINKO A	1_oui	17	EN05_BSA_17	11	F	1_oui	1_oui	2_non	0	0	1_oui	1_oui	10	2_non	1_Negative	2_non	0
2023-05-22 21:40:12	CENTRE	sig nonghin	BASSINKO	BASSINKO	BASSINKO A	1_oui	18	EN05_BSA_18	11	F	1_oui	1_oui	2_non	0	0	1_oui	1_oui	10	2_non	1_Negative	2_non	0
2023-05-22 21:39:35	CENTRE	sig nonghin	BASSINKO	BASSINKO	BASSINKO A	1_oui	19	EN05_BSA_19	11	M	1_oui	1_oui	2_non	0	0	1_oui	1_oui	10	2_non	1_Negative	2_non	0
2023-05-22 21:38:57	CENTRE	sig nonghin	BASSINKO	BASSINKO	BASSINKO A	1_oui	20	EN05_BSA_20	11	M	1_oui	1_oui	2_non	0	0	1_oui	1_oui	10	2_non	1_Negative	2_non	0
2023-05-22 21:38:21	CENTRE	sig nonghin	BASSINKO	BASSINKO	BASSINKO A	1_oui	21	EN05_BSA_21	12	M	1_oui	1_oui	2_non	0	0	1_oui	1_oui	10	2_non	1_Negative	2_non	0
2023-05-22 21:37:49	CENTRE	sig nonghin	BASSINKO	BASSINKO	BASSINKO A	1_oui	22	EN05_BSA_22	12	F	1_oui	1_oui	2_non	0	0	1_oui	1_oui	10	2_non	1_Negative	2_non	0
2023-05-22 21:36:39	CENTRE	sig nonghin	BASSINKO	BASSINKO	BASSINKO A	1_oui	23	EN05_BSA_23	12	F	1_oui	1_oui	2_non	0	0	1_oui	1_oui	10	2_non	1_Negative	2_non	0
2023-05-22 21:35:23	CENTRE	sig nonghin	BASSINKO	BASSINKO	BASSINKO A	1_oui	24	EN05_BSA_24	12	M	1_oui	1_oui	2_non	0	0	1_oui	1_oui	10	2_non	1_Negative	2_non	0
2023-05-22 21:34:46	CENTRE	sig nonghin	BASSINKO	BASSINKO	BASSINKO B	1_oui	1	EN05_BSB_1	7	F	1_oui	1_oui	2_non	0	0	1_oui	1_oui	10	2_non	1_Negative	2_non	0
2023-05-22 21:34:08	CENTRE	sig nonghin	BASSINKO	BASSINKO	BASSINKO B	1_oui	2	EN05_BSB_2	7	M	1_oui	1_oui	2_non	0	0	1_oui	1_oui	10	2_non	1_Negative	2_non	0
2023-05-22 21:33:29	CENTRE	sig nonghin	BASSINKO	BASSINKO	BASSINKO B	1_oui	3	EN05_BSB_3	7	M	1_oui	1_oui	2_non	0	0	1_oui	1_oui	10	2_non	1_Negative	2_non	0
2023-05-22 21:32:52	CENTRE	sig nonghin	BASSINKO	BASSINKO	BASSINKO B	1_oui	4	EN05_BSB_4	7	F	1_oui	1_oui	2_non	0	0	1_oui	1_oui	10	2_non	1_Negative	2_non	0
2023-05-22 21:32:12	CENTRE	sig nonghin	BASSINKO	BASSINKO	BASSINKO B	1_oui	5	EN05_BSB_5	9	F	1_oui	1_oui	2_non	0	0	1_oui	1_oui	10	2_non	1_Negative	2_non	0
2023-05-22 21:31:35	CENTRE	sig nonghin	BASSINKO	BASSINKO	BASSINKO B	1_oui	6	EN05_BSB_6	8	M	1_oui	1_oui	2_non	0	0	1_oui	1_oui	10	2_non	1_Negative	2_non	0
2023-05-22 21:30:57	CENTRE	sig nonghin	BASSINKO	BASSINKO	BASSINKO B	1_oui	7	EN05_BSB_7	8	F	1_oui	1_oui	2_non	0	0	1_oui	1_oui	10	2_non	1_Negative	2_non	0
2023-05-22 21:30:18	CENTRE	sig nonghin	BASSINKO	BASSINKO	BASSINKO B	1_oui	8	EN05_BSB_8	8	M	1_oui	1_oui	2_non	0	0	1_oui	1_oui	10	2_non	1_Negative	2_non	0
2023-05-22 21:29:35	CENTRE	sig nonghin	BASSINKO	BASSINKO	BASSINKO B	1_oui	9	EN05_BSB_9	9	M	1_oui	1_oui	2_non	0	0	1_oui	1_oui	10	2_non	1_Negative	2_non	0
2023-05-22 21:28:57	CENTRE	sig nonghin	BASSINKO	BASSINKO	BASSINKO B	1_oui	10	EN05_BSB_10	9	M	1_oui	1_oui	2_non	0	0	1_oui	1_oui	10	2_non	1_Negative	2_non	0
2023-05-22 21:28:17	CENTRE	sig nonghin	BASSINKO	BASSINKO	BASSINKO B	1_oui	11	EN05_BSB_11	10	F	1_oui	1_oui	2_non	0	0	1_oui	1_oui	10	2_non	2_ Tracenonhaemolyse	2_non	0
2023-05-22 21:27:37	CENTRE	sig nonghin	BASSINKO	BASSINKO	BASSINKO B	1_oui	12	EN05_BSB_12	11	M	1_oui	1_oui	2_non	0	0	1_oui	1_oui	10	2_non	1_Negative	2_non	0
2023-05-22 21:25:15	CENTRE	sig nonghin	BASSINKO	BASSINKO	BASSINKO B	1_oui	13	EN05_BSB_13	10	F	1_oui	1_oui	2_non	0	0	1_oui	1_oui	10	2_non	1_Negative	2_non	0
2023-05-22 21:24:27	CENTRE	sig nonghin	BASSINKO	BASSINKO	BASSINKO B	1_oui	14	EN05_BSB_14	14	F	1_oui	1_oui	2_non	0	0	1_oui	1_oui	10	2_non	1_Negative	2_non	0
2023-05-22 21:23:37	CENTRE	sig nonghin	BASSINKO	BASSINKO	BASSINKO B	1_oui	15	EN05_BSB_15	13	M	1_oui	1_oui	2_non	0	0	1_oui	1_oui	10	2_non	1_Negative	2_non	0
2023-05-22 21:22:39	CENTRE	sig nonghin	BASSINKO	BASSINKO	BASSINKO B	1_oui	16	EN05_BSB_16	11	M	1_oui	1_oui	2_non	0	0	1_oui	1_oui	10	2_non	1_Negative	2_non	0
2023-05-22 21:21:45	CENTRE	sig nonghin	BASSINKO	BASSINKO	BASSINKO B	1_oui	17	EN05_BSB_17	12	F	1_oui	1_oui	2_non	0	0	1_oui	1_oui	10	2_non	1_Negative	2_non	0
2023-05-22 21:21:03	CENTRE	sig nonghin	BASSINKO	BASSINKO	BASSINKO B	1_oui	18	EN05_BSB_18	12	F	1_oui	1_oui	2_non	0	0	1_oui	1_oui	10	2_non	1_Negative	2_non	0
2023-05-22 21:20:19	CENTRE	sig nonghin	BASSINKO	BASSINKO	BASSINKO B	1_oui	19	EN05_BSB_19	10	M	1_oui	1_oui	2_non	0	0	1_oui	1_oui	10	2_non	1_Negative	2_non	0
2023-05-22 21:19:37	CENTRE	sig nonghin	BASSINKO	BASSINKO	BASSINKO B	1_oui	20	EN05_BSB_20	10	M	1_oui	1_oui	2_non	0	0	1_oui	1_oui	10	2_non	1_Negative	2_non	0
2023-05-22 21:18:53	CENTRE	sig nonghin	BASSINKO	BASSINKO	BASSINKO B	1_oui	21	EN05_BSB_21	14	F	1_oui	1_oui	2_non	0	0	1_oui	1_oui	10	2_non	1_Negative	2_non	0
2023-05-22 21:18:10	CENTRE	sig nonghin	BASSINKO	BASSINKO	BASSINKO B	1_oui	22	EN05_BSB_22	14	F	1_oui	1_oui	2_non	0	0	1_oui	1_oui	10	2_non	1_Negative	2_non	0
2023-05-22 21:17:28	CENTRE	sig nonghin	BASSINKO	BASSINKO	BASSINKO B	1_oui	23	EN05_BSB_23	14	M	1_oui	1_oui	2_non	0	0	1_oui	1_oui	10	2_non	1_Negative	2_non	0
2023-05-22 21:16:31	CENTRE	sig nonghin	BASSINKO	BASSINKO	BASSINKO B	1_oui	24	EN05_BSB_24	12	F	1_oui	1_oui	2_non	0	0	1_oui	1_oui	10	2_non	1_Negative	2_non	0
2023-05-23 17:20:08	CENTRE	sig nonghin	BISSIGHIN	BISSIGHIN	BISSIGHIN A	1_oui	1	EN06_BIA_1	6	F	1_oui	1_oui	2_non	0	0	1_oui	1_oui	10	2_non	1_Negative	2_non	0
2023-05-23 17:20:09	CENTRE	sig nonghin	BISSIGHIN	BISSIGHIN	BISSIGHIN A	1_oui	2	EN06_BIA_2	6	F	1_oui	1_oui	2_non	0	0	1_oui	1_oui	10	2_non	1_Negative	2_non	0
2023-05-23 17:20:11	CENTRE	sig nonghin	BISSIGHIN	BISSIGHIN	BISSIGHIN A	1_oui	3	EN06_BIA_3	7	M	1_oui	1_oui	2_non	0	0	1_oui	1_oui	10	2_non	1_Negative	2_non	0
2023-05-23 17:20:12	CENTRE	sig nonghin	BISSIGHIN	BISSIGHIN	BISSIGHIN A	1_oui	4	EN06_BIA_4	8	M	1_oui	1_oui	2_non	0	0	1_oui	1_oui	10	2_non	1_Negative	2_non	0
2023-05-23 17:20:13	CENTRE	sig nonghin	BISSIGHIN	BISSIGHIN	BISSIGHIN A	1_oui	5	EN06_BIA_5	9	F	1_oui	1_oui	2_non	0	0	1_oui	1_oui	10	2_non	1_Negative	2_non	0
2023-05-23 17:20:14	CENTRE	sig nonghin	BISSIGHIN	BISSIGHIN	BISSIGHIN A	1_oui	6	EN06_BIA_6	9	F	1_oui	1_oui	2_non	0	0	1_oui	1_oui	10	2_non	1_Negative	2_non	0
2023-05-23 17:20:16	CENTRE	sig nonghin	BISSIGHIN	BISSIGHIN	BISSIGHIN A	1_oui	7	EN06_BIA_7	7	M	1_oui	2_non				1_oui	1_oui	10	2_non	1_Negative	2_non	0
2023-05-23 17:20:17	CENTRE	sig nonghin	BISSIGHIN	BISSIGHIN	BISSIGHIN A	1_oui	8	EN06_BIA_8	9	M	1_oui	1_oui	2_non	0	0	1_oui	1_oui	10	2_non	1_Negative	2_non	0
2023-05-23 17:20:19	CENTRE	sig nonghin	BISSIGHIN	BISSIGHIN	BISSIGHIN A	1_oui	9	EN06_BIA_9	10	F	1_oui	1_oui	2_non	0	0	1_oui	1_oui	10	2_non	1_Negative	2_non	0
2023-05-23 17:20:20	CENTRE	sig nonghin	BISSIGHIN	BISSIGHIN	BISSIGHIN A	1_oui	10	EN06_BIA_10	10	F	1_oui	1_oui	2_non	0	0	1_oui	1_oui	10	2_non	1_Negative	2_non	0
2023-05-23 17:20:21	CENTRE	sig nonghin	BISSIGHIN	BISSIGHIN	BISSIGHIN A	1_oui	11	EN06_BIA_11	10	M	1_oui	2_non				1_oui	1_oui	10	2_non	1_Negative	2_non	0
2023-05-23 17:20:22	CENTRE	sig nonghin	BISSIGHIN	BISSIGHIN	BISSIGHIN A	1_oui	12	EN06_BIA_12	11	M	1_oui	1_oui	2_non	0	0	1_oui	1_oui	10	2_non	1_Negative	2_non	0
2023-05-23 17:20:23	CENTRE	sig nonghin	BISSIGHIN	BISSIGHIN	BISSIGHIN A	1_oui	13	EN06_BIA_13	11	F	1_oui	1_oui	2_non	0	0	1_oui	1_oui	10	2_non	1_Negative	2_non	0
2023-05-23 17:20:25	CENTRE	sig nonghin	BISSIGHIN	BISSIGHIN	BISSIGHIN A	1_oui	14	EN06_BIA_14	10	F	1_oui	1_oui	2_non	0	0	1_oui	1_oui	10	2_non	1_Negative	2_non	0
2023-05-23 17:20:26	CENTRE	sig nonghin	BISSIGHIN	BISSIGHIN	BISSIGHIN A	1_oui	15	EN06_BIA_15	14	M	1_oui	1_oui	2_non	0	0	1_oui	1_oui	10	1_oui	4_( +)	1_oui	6
2023-05-23 17:20:28	CENTRE	sig nonghin	BISSIGHIN	BISSIGHIN	BISSIGHIN A	1_oui	16	EN06_BIA_16	13	F	1_oui	1_oui	2_non	0	0	1_oui	1_oui	10	2_non	1_Negative	2_non	0
2023-05-23 17:20:29	CENTRE	sig nonghin	BISSIGHIN	BISSIGHIN	BISSIGHIN A	1_oui	17	EN06_BIA_17	12	F	1_oui	1_oui	2_non	0	0	1_oui	1_oui	10	2_non	1_Negative	2_non	0
2023-05-23 17:20:30	CENTRE	sig nonghin	BISSIGHIN	BISSIGHIN	BISSIGHIN A	1_oui	18	EN06_BIA_18	12	F	1_oui	1_oui	2_non	0	0	1_oui	1_oui	10	2_non	1_Negative	2_non	0
2023-05-23 17:20:31	CENTRE	sig nonghin	BISSIGHIN	BISSIGHIN	BISSIGHIN A	1_oui	19	EN06_BIA_19	11	M	1_oui	1_oui	2_non	0	0	1_oui	1_oui	10	1_oui	4_( +)	2_non	0
2023-05-23 17:20:33	CENTRE	sig nonghin	BISSIGHIN	BISSIGHIN	BISSIGHIN A	1_oui	20	EN06_BIA_20	12	M	1_oui	1_oui	2_non	0	0	1_oui	1_oui	10	1_oui	6_( +++)	1_oui	560
2023-05-23 17:20:34	CENTRE	sig nonghin	BISSIGHIN	BISSIGHIN	BISSIGHIN A	1_oui	21	EN06_BIA_21	13	F	1_oui	1_oui	2_non	0	0	1_oui	1_oui	10	1_oui	4_( +)	2_non	0
2023-05-23 17:20:36	CENTRE	sig nonghin	BISSIGHIN	BISSIGHIN	BISSIGHIN A	1_oui	22	EN06_BIA_22	12	M	1_oui	1_oui	2_non	0	0	1_oui	1_oui	10	2_non	1_Negative	2_non	0
2023-05-23 17:20:37	CENTRE	sig nonghin	BISSIGHIN	BISSIGHIN	BISSIGHIN A	1_oui	23	EN06_BIA_23	13	M	1_oui	1_oui	2_non	0	0	1_oui	1_oui	10	2_non	1_Negative	2_non	0
2023-05-23 17:20:39	CENTRE	sig nonghin	BISSIGHIN	BISSIGHIN	BISSIGHIN A	1_oui	24	EN06_BIA_24	13	M	1_oui	1_oui	2_non	0	0	1_oui	1_oui	10	1_oui	5_( ++)	1_oui	13
2023-05-23 17:20:40	CENTRE	sig nonghin	BISSIGHIN	BISSIGHIN	BISSIGHIN B	1_oui	1	EN06_BIS_1	7	F	1_oui	1_oui	2_non	0	0	1_oui	1_oui	10	2_non	1_Negative	2_non	0
2023-05-23 17:20:42	CENTRE	sig nonghin	BISSIGHIN	BISSIGHIN	BISSIGHIN B	1_oui	2	EN06_BIS_2	7	F	1_oui	1_oui	2_non	0	0	1_oui	1_oui	10	2_non	1_Negative	2_non	0
2023-05-23 17:20:43	CENTRE	sig nonghin	BISSIGHIN	BISSIGHIN	BISSIGHIN B	1_oui	3	EN06_BIS_3	6	M	1_oui	1_oui	2_non	0	0	1_oui	1_oui	10	2_non	1_Negative	2_non	0
2023-05-23 17:20:44	CENTRE	sig nonghin	BISSIGHIN	BISSIGHIN	BISSIGHIN B	1_oui	4	EN06_BIS_4	7	M	1_oui	1_oui	2_non	0	0	1_oui	1_oui	10	2_non	1_Negative	2_non	0
2023-05-23 17:20:46	CENTRE	sig nonghin	BISSIGHIN	BISSIGHIN	BISSIGHIN B	1_oui	5	EN06_BIS_5	9	M	1_oui	1_oui	2_non	0	0	1_oui	1_oui	10	2_non	1_Negative	2_non	0
2023-05-23 17:20:47	CENTRE	sig nonghin	BISSIGHIN	BISSIGHIN	BISSIGHIN B	1_oui	6	EN06_BIS_6	10	M	1_oui	1_oui	2_non	0	0	1_oui	1_oui	10	1_oui	4_( +)	1_oui	1
2023-05-23 17:20:49	CENTRE	sig nonghin	BISSIGHIN	BISSIGHIN	BISSIGHIN B	1_oui	7	EN06_BIS_7	9	M	1_oui	1_oui	2_non	0	0	1_oui	1_oui	10	2_non	1_Negative	2_non	0
2023-05-23 17:20:50	CENTRE	sig nonghin	BISSIGHIN	BISSIGHIN	BISSIGHIN B	1_oui	8	EN06_BIS_8	9	F	1_oui	1_oui	2_non	0	0	1_oui	1_oui	10	2_non	1_Negative	2_non	0
2023-05-23 17:20:51	CENTRE	sig nonghin	BISSIGHIN	BISSIGHIN	BISSIGHIN B	1_oui	9	EN06_BIS_9	10	F	1_oui	1_oui	2_non	0	0	1_oui	1_oui	10	1_oui	4_( +)	2_non	0
2023-05-23 17:20:52	CENTRE	sig nonghin	BISSIGHIN	BISSIGHIN	BISSIGHIN B	1_oui	10	EN06_BIS_10	9	M	1_oui	1_oui	2_non	0	0	1_oui	1_oui	10	2_non	1_Negative	2_non	0
2023-05-23 17:20:54	CENTRE	sig nonghin	BISSIGHIN	BISSIGHIN	BISSIGHIN B	1_oui	11	EN06_BIS_11	11	M	1_oui	1_oui	2_non	0	0	1_oui	1_oui	10	2_non	1_Negative	2_non	0
2023-05-23 17:20:55	CENTRE	sig nonghin	BISSIGHIN	BISSIGHIN	BISSIGHIN B	1_oui	12	EN06_BIS_12	10	M	1_oui	1_oui	2_non	0	0	1_oui	1_oui	10	2_non	1_Negative	2_non	0
2023-05-23 17:20:56	CENTRE	sig nonghin	BISSIGHIN	BISSIGHIN	BISSIGHIN B	1_oui	13	EN06_BIS_13	13	F	1_oui	1_oui	2_non	0	0	1_oui	1_oui	10	2_non	1_Negative	2_non	0
2023-05-23 17:20:57	CENTRE	sig nonghin	BISSIGHIN	BISSIGHIN	BISSIGHIN B	1_oui	14	EN06_BIS_14	13	F	1_oui	1_oui	2_non	0	0	1_oui	1_oui	10	2_non	1_Negative	2_non	0
2023-05-23 17:20:58	CENTRE	sig nonghin	BISSIGHIN	BISSIGHIN	BISSIGHIN B	1_oui	15	EN06_BIS_15	13	M	1_oui	1_oui	2_non	0	0	1_oui	1_oui	10	1_oui	4_( +)	1_oui	860
2023-05-23 17:20:59	CENTRE	sig nonghin	BISSIGHIN	BISSIGHIN	BISSIGHIN B	1_oui	16	EN06_BIS_16	12	F	1_oui	1_oui	2_non	0	0	1_oui	1_oui	10	2_non	1_Negative	2_non	0
2023-05-23 17:21:01	CENTRE	sig nonghin	BISSIGHIN	BISSIGHIN	BISSIGHIN B	1_oui	17	EN06_BIS_17	13	F	1_oui	1_oui	2_non	0	0	1_oui	1_oui	10	2_non	1_Negative	2_non	0
2023-05-23 17:21:02	CENTRE	sig nonghin	BISSIGHIN	BISSIGHIN	BISSIGHIN B	1_oui	18	EN06_BIS_18	12	F	1_oui	1_oui	2_non	0	0	1_oui	1_oui	10	2_non	1_Negative	2_non	0
2023-05-23 17:21:03	CENTRE	sig nonghin	BISSIGHIN	BISSIGHIN	BISSIGHIN B	1_oui	19	EN06_BIS_19	14	M	1_oui	1_oui	2_non	0	0	1_oui	1_oui	10	2_non	1_Negative	2_non	0
2023-05-23 17:21:05	CENTRE	sig nonghin	BISSIGHIN	BISSIGHIN	BISSIGHIN B	1_oui	20	EN06_BIS_20	14	M	1_oui	1_oui	2_non	0	0	1_oui	1_oui	10	1_oui	6_( +++)	1_oui	519
2023-05-23 17:21:06	CENTRE	sig nonghin	BISSIGHIN	BISSIGHIN	BISSIGHIN B	1_oui	21	EN06_BIS_21	8	M	1_oui	1_oui	2_non	0	0	1_oui	1_oui	10	2_non	1_Negative	2_non	0
2023-05-23 17:21:07	CENTRE	sig nonghin	BISSIGHIN	BISSIGHIN	BISSIGHIN B	1_oui	22	EN06_BIS_22	8	M	1_oui	1_oui	2_non	0	0	1_oui	1_oui	10	2_non	1_Negative	2_non	0
2023-05-23 17:21:10	CENTRE	sig nonghin	BISSIGHIN	BISSIGHIN	BISSIGHIN B	1_oui	23	EN06_BIS_23	8	F	1_oui	1_oui	2_non	0	0	1_oui	1_oui	10	2_non	1_Negative	2_non	0
2023-05-23 17:21:11	CENTRE	sig nonghin	BISSIGHIN	BISSIGHIN	BISSIGHIN B	1_oui	24	EN06_BIS_24	9	F	1_oui	1_oui	2_non	0	0	1_oui	1_oui	10	2_non	1_Negative	2_non	0
2023-05-25 04:58:37	CENTRE	sig nonghin	COOPERATION ALLEMANDE	Secteur 38	CHÂTEAU A	1_oui	1	EN06_CHA_1	5	F	1_oui	1_oui	2_non	0	0	1_oui	1_oui	10	2_non	1_Negative	2_non	0
2023-05-25 04:58:38	CENTRE	sig nonghin	COOPERATION ALLEMANDE	Secteur 38	CHÂTEAU A	1_oui	2	EN06_CHA_2	8	F	1_oui	1_oui	2_non	0	0	1_oui	1_oui	10	2_non	2_ Tracenonhaemolyse	2_non	0
2023-05-25 04:58:39	CENTRE	sig nonghin	COOPERATION ALLEMANDE	Secteur 38	CHÂTEAU A	1_oui	3	EN06_CHA_3	6	M	1_oui	1_oui	2_non	0	0	1_oui	1_oui	10	2_non	1_Negative	2_non	0
2023-05-25 04:58:40	CENTRE	sig nonghin	COOPERATION ALLEMANDE	Secteur 38	CHÂTEAU A	1_oui	4	EN06_CHA_4	6	M	1_oui	1_oui	2_non	0	0	1_oui	1_oui	10	2_non	1_Negative	2_non	0
2023-05-25 04:58:41	CENTRE	sig nonghin	COOPERATION ALLEMANDE	Secteur 38	CHÂTEAU A	1_oui	5	EN06_CHA_5	7	F	1_oui	1_oui	2_non	0	0	1_oui	1_oui	10	2_non	1_Negative	2_non	0
2023-05-25 04:58:42	CENTRE	sig nonghin	COOPERATION ALLEMANDE	Secteur 38	CHÂTEAU A	1_oui	6	EN06_CHA_6	8	F	1_oui	1_oui	2_non	0	0	1_oui	1_oui	10	2_non	1_Negative	2_non	0
2023-05-25 04:58:43	CENTRE	sig nonghin	COOPERATION ALLEMANDE	Secteur 38	CHÂTEAU A	1_oui	7	EN06_CHA_7	7	M	1_oui	1_oui	2_non	0	0	1_oui	1_oui	10	2_non	1_Negative	2_non	0
2023-05-25 04:58:44	CENTRE	sig nonghin	COOPERATION ALLEMANDE	Secteur 38	CHÂTEAU A	1_oui	8	EN06_CHA_8	7	M	1_oui	1_oui	2_non	0	0	1_oui	1_oui	10	1_oui	4_( +)	2_non	0
2023-05-25 04:58:45	CENTRE	sig nonghin	COOPERATION ALLEMANDE	Secteur 38	CHÂTEAU A	1_oui	9	EN06_CHA_9	10	F	1_oui	1_oui	2_non	0	0	1_oui	1_oui	10	2_non	1_Negative	2_non	0
2023-05-25 04:58:46	CENTRE	sig nonghin	COOPERATION ALLEMANDE	Secteur 38	CHÂTEAU A	1_oui	10	EN06_CHA_10	10	F	1_oui	1_oui	2_non	0	0	1_oui	1_oui	10	2_non	1_Negative	2_non	0
2023-05-25 04:58:47	CENTRE	sig nonghin	COOPERATION ALLEMANDE	Secteur 38	CHÂTEAU A	1_oui	11	EN06_CHA_11	11	M	1_oui	1_oui	2_non	0	0	1_oui	1_oui	10	2_non	1_Negative	2_non	0
2023-05-25 04:58:48	CENTRE	sig nonghin	COOPERATION ALLEMANDE	Secteur 38	CHÂTEAU A	1_oui	12	EN06_CHA_12	11	M	1_oui	1_oui	2_non	0	0	1_oui	1_oui	10	2_non	1_Negative	2_non	0
2023-05-25 04:58:49	CENTRE	sig nonghin	COOPERATION ALLEMANDE	Secteur 38	CHÂTEAU A	1_oui	13	EN06_CHA_13	9	F	1_oui	1_oui	2_non	0	0	1_oui	1_oui	10	2_non	1_Negative	2_non	0
2023-05-25 04:58:50	CENTRE	sig nonghin	COOPERATION ALLEMANDE	Secteur 38	CHÂTEAU A	1_oui	14	EN06_CHA_14	13	F	1_oui	1_oui	2_non	0	0	1_oui	1_oui	10	2_non	1_Negative	2_non	0
2023-05-25 04:58:51	CENTRE	sig nonghin	COOPERATION ALLEMANDE	Secteur 38	CHÂTEAU A	1_oui	15	EN06_CHA_15	9	M	1_oui	1_oui	2_non	0	0	1_oui	1_oui	10	2_non	1_Negative	2_non	0
2023-05-25 04:58:52	CENTRE	sig nonghin	COOPERATION ALLEMANDE	Secteur 38	CHÂTEAU A	1_oui	16	EN06_CHA_16	9	M	1_oui	1_oui	2_non	0	0	1_oui	1_oui	10	2_non	1_Negative	2_non	0
2023-05-25 04:58:53	CENTRE	sig nonghin	COOPERATION ALLEMANDE	Secteur 38	CHÂTEAU A	1_oui	17	EN06_CHA_17	11	F	1_oui	1_oui	2_non	0	0	1_oui	1_oui	10	2_non	1_Negative	2_non	0
2023-05-25 04:58:54	CENTRE	sig nonghin	COOPERATION ALLEMANDE	Secteur 38	CHÂTEAU A	1_oui	18	EN06_CHA_18	11	F	1_oui	1_oui	2_non	0	0	1_oui	1_oui	10	2_non	1_Negative	2_non	0
2023-05-25 04:58:55	CENTRE	sig nonghin	COOPERATION ALLEMANDE	Secteur 38	CHÂTEAU A	1_oui	19	EN06_CHA_19	10	M	1_oui	1_oui	2_non	0	0	1_oui	1_oui	10	2_non	1_Negative	2_non	0
2023-05-25 04:58:56	CENTRE	sig nonghin	COOPERATION ALLEMANDE	Secteur 38	CHÂTEAU A	1_oui	20	EN06_CHA_20	10	M	1_oui	1_oui	2_non	0	0	1_oui	1_oui	10	2_non	1_Negative	2_non	0
2023-05-25 04:58:57	CENTRE	sig nonghin	COOPERATION ALLEMANDE	Secteur 38	CHÂTEAU A	1_oui	21	EN06_CHA_21	11	F	1_oui	1_oui	2_non	0	0	1_oui	1_oui	10	2_non	1_Negative	2_non	0
2023-05-25 04:58:58	CENTRE	sig nonghin	COOPERATION ALLEMANDE	Secteur 38	CHÂTEAU A	1_oui	22	EN06_CHA_22	12	F	1_oui	1_oui	2_non	0	0	1_oui	1_oui	10	2_non	1_Negative	2_non	0
2023-05-25 04:58:59	CENTRE	sig nonghin	COOPERATION ALLEMANDE	Secteur 38	CHÂTEAU A	1_oui	23	EN06_CHA_23	13	M	1_oui	1_oui	2_non	0	0	1_oui	1_oui	10	2_non	1_Negative	2_non	0
2023-05-25 04:59:00	CENTRE	sig nonghin	COOPERATION ALLEMANDE	Secteur 38	CHÂTEAU A	1_oui	24	EN06_CHA_24	11	M	1_oui	1_oui	2_non	0	0	1_oui	1_oui	10	2_non	1_Negative	2_non	0
2023-05-25 04:58:10	CENTRE	sig nonghin	COOPERATION ALLEMANDE	Secteur 38	RENAISSANCE	1_oui	1	EN06_REN_1	8	F	1_oui	1_oui	2_non	0	0	1_oui	1_oui	10	2_non	1_Negative	2_non	0
2023-05-25 04:58:11	CENTRE	sig nonghin	COOPERATION ALLEMANDE	Secteur 38	RENAISSANCE	1_oui	2	EN06_REN_2	8	F	1_oui	1_oui	2_non	0	0	1_oui	1_oui	10	2_non	1_Negative	2_non	0
2023-05-25 04:58:12	CENTRE	sig nonghin	COOPERATION ALLEMANDE	Secteur 38	RENAISSANCE	1_oui	3	EN06_REN_3	8	M	1_oui	1_oui	2_non	0	0	1_oui	1_oui	10	2_non	1_Negative	2_non	0
2023-05-25 04:58:13	CENTRE	sig nonghin	COOPERATION ALLEMANDE	Secteur 38	RENAISSANCE	1_oui	4	EN06_REN_4	7	M	1_oui	1_oui	2_non	0	0	1_oui	1_oui	10	2_non	1_Negative	2_non	0
2023-05-25 04:58:14	CENTRE	sig nonghin	COOPERATION ALLEMANDE	Secteur 38	RENAISSANCE	1_oui	5	EN06_REN_5	9	F	1_oui	1_oui	2_non	0	0	1_oui	1_oui	10	2_non	1_Negative	2_non	0
2023-05-25 04:58:15	CENTRE	sig nonghin	COOPERATION ALLEMANDE	Secteur 38	RENAISSANCE	1_oui	6	EN06_REN_6	8	F	1_oui	1_oui	2_non	0	0	1_oui	1_oui	10	2_non	1_Negative	2_non	0
2023-05-25 04:58:16	CENTRE	sig nonghin	COOPERATION ALLEMANDE	Secteur 38	RENAISSANCE	1_oui	7	EN06_REN_7	10	M	1_oui	1_oui	2_non	0	0	1_oui	1_oui	10	2_non	1_Negative	2_non	0
2023-05-25 04:58:17	CENTRE	sig nonghin	COOPERATION ALLEMANDE	Secteur 38	RENAISSANCE	1_oui	8	EN06_REN_8	8	M	1_oui	1_oui	2_non	0	0	1_oui	1_oui	10	2_non	1_Negative	2_non	0
2023-05-25 04:58:18	CENTRE	sig nonghin	COOPERATION ALLEMANDE	Secteur 38	RENAISSANCE	1_oui	9	EN06_REN_9	9	F	1_oui	1_oui	2_non	0	0	1_oui	1_oui	10	2_non	1_Negative	2_non	0
2023-05-25 04:58:19	CENTRE	sig nonghin	COOPERATION ALLEMANDE	Secteur 38	RENAISSANCE	1_oui	10	EN06_REN_10	9	F	1_oui	1_oui	2_non	0	0	1_oui	1_oui	10	2_non	1_Negative	2_non	0
2023-05-25 04:58:21	CENTRE	sig nonghin	COOPERATION ALLEMANDE	Secteur 38	RENAISSANCE	1_oui	11	EN06_REN_11	9	M	1_oui	1_oui	2_non	0	0	1_oui	1_oui	10	2_non	1_Negative	2_non	0
2023-05-25 04:58:22	CENTRE	sig nonghin	COOPERATION ALLEMANDE	Secteur 38	RENAISSANCE	1_oui	12	EN06_REN_12	10	M	1_oui	1_oui	2_non	0	0	1_oui	1_oui	10	2_non	1_Negative	2_non	0
2023-05-25 04:58:23	CENTRE	sig nonghin	COOPERATION ALLEMANDE	Secteur 38	RENAISSANCE	1_oui	13	EN06_REN_13	11	F	1_oui	1_oui	2_non	0	0	1_oui	1_oui	10	2_non	1_Negative	2_non	0
2023-05-25 04:58:25	CENTRE	sig nonghin	COOPERATION ALLEMANDE	Secteur 38	RENAISSANCE	1_oui	14	EN06_REN_14	14	F	1_oui	1_oui	2_non	0	0	1_oui	1_oui	10	2_non	1_Negative	2_non	0
2023-05-25 04:58:26	CENTRE	sig nonghin	COOPERATION ALLEMANDE	Secteur 38	RENAISSANCE	1_oui	15	EN06_REN_15	10	M	1_oui	1_oui	2_non	0	0	1_oui	1_oui	10	2_non	1_Negative	2_non	0
2023-05-25 04:58:27	CENTRE	sig nonghin	COOPERATION ALLEMANDE	Secteur 38	RENAISSANCE	1_oui	16	EN06_REN_16	11	M	1_oui	1_oui	2_non	0	0	1_oui	1_oui	10	2_non	1_Negative	2_non	0
2023-05-25 04:58:28	CENTRE	sig nonghin	COOPERATION ALLEMANDE	Secteur 38	RENAISSANCE	1_oui	17	EN06_REN_17	11	F	1_oui	1_oui	2_non	0	0	1_oui	1_oui	10	2_non	1_Negative	2_non	0
2023-05-25 04:58:29	CENTRE	sig nonghin	COOPERATION ALLEMANDE	Secteur 38	RENAISSANCE	1_oui	18	EN06_REN_18	12	F	1_oui	1_oui	2_non	0	0	1_oui	1_oui	10	2_non	1_Negative	2_non	0
2023-05-25 04:58:30	CENTRE	sig nonghin	COOPERATION ALLEMANDE	Secteur 38	RENAISSANCE	1_oui	19	EN06_REN_19	10	M	1_oui	1_oui	2_non	0	0	1_oui	1_oui	10	2_non	1_Negative	2_non	0
2023-05-25 04:58:31	CENTRE	sig nonghin	COOPERATION ALLEMANDE	Secteur 38	RENAISSANCE	1_oui	20	EN06_REN_20	14	M	1_oui	1_oui	2_non	0	0	1_oui	1_oui	10	2_non	1_Negative	2_non	0
2023-05-25 04:58:32	CENTRE	sig nonghin	COOPERATION ALLEMANDE	Secteur 38	RENAISSANCE	1_oui	21	EN06_REN_21	12	M	1_oui	1_oui	2_non	0	0	1_oui	1_oui	10	2_non	1_Negative	2_non	0
2023-05-25 04:58:33	CENTRE	sig nonghin	COOPERATION ALLEMANDE	Secteur 38	RENAISSANCE	1_oui	22	EN06_REN_22	14	F	1_oui	1_oui	2_non	0	0	1_oui	1_oui	10	2_non	1_Negative	2_non	0
2023-05-25 04:58:34	CENTRE	sig nonghin	COOPERATION ALLEMANDE	Secteur 38	RENAISSANCE	1_oui	23	EN06_REN_23	11	M	1_oui	1_oui	2_non	0	0	1_oui	1_oui	10	2_non	1_Negative	2_non	0
2023-05-25 04:58:35	CENTRE	sig nonghin	COOPERATION ALLEMANDE	Secteur 38	RENAISSANCE	1_oui	24	EN06_REN_24	13	M	1_oui	1_oui	2_non	0	0	1_oui	1_oui	10	2_non	1_Negative	2_non	0
2023-05-24 17:03:01	CENTRE	sig nonghin	CSPS BILGO	BILGO	BILGO	1_oui	1	EN05_BIO_1	7	M	1_oui	1_oui	2_non	0	0	1_oui	1_oui	10	2_non	1_Negative	2_non	0
2023-05-24 17:03:02	CENTRE	sig nonghin	CSPS BILGO	BILGO	BILGO	1_oui	2	EN05_BIO_2	7	M	1_oui	1_oui	2_non	0	0	1_oui	1_oui	10	2_non	1_Negative	2_non	0
2023-05-24 17:03:04	CENTRE	sig nonghin	CSPS BILGO	BILGO	BILGO	1_oui	3	EN05_BIO_3	7	F	1_oui	1_oui	2_non	0	0	1_oui	1_oui	10	2_non	1_Negative	2_non	0
2023-05-24 17:03:05	CENTRE	sig nonghin	CSPS BILGO	BILGO	BILGO	1_oui	4	EN05_BIO_4	7	F	1_oui	1_oui	2_non	0	0	1_oui	1_oui	10	2_non	1_Negative	2_non	0
2023-05-24 17:03:06	CENTRE	sig nonghin	CSPS BILGO	BILGO	BILGO	1_oui	5	EN05_BIO_5	8	F	1_oui	1_oui	2_non	0	0	1_oui	1_oui	10	2_non	1_Negative	2_non	0
2023-05-24 17:03:07	CENTRE	sig nonghin	CSPS BILGO	BILGO	BILGO	1_oui	6	EN05_BIO_6	8	F	1_oui	1_oui	2_non	0	0	1_oui	1_oui	10	2_non	1_Negative	2_non	0
2023-05-24 17:03:08	CENTRE	sig nonghin	CSPS BILGO	BILGO	BILGO	1_oui	7	EN05_BIO_7	10	M	1_oui	1_oui	2_non	0	0	1_oui	1_oui	10	2_non	1_Negative	2_non	0
2023-05-24 17:03:09	CENTRE	sig nonghin	CSPS BILGO	BILGO	BILGO	1_oui	8	EN05_BIO_8	9	M	1_oui	1_oui	2_non	0	0	1_oui	1_oui	10	2_non	1_Negative	2_non	0
2023-05-24 17:03:10	CENTRE	sig nonghin	CSPS BILGO	BILGO	BILGO	1_oui	9	EN05_BIO_9	9	M	1_oui	1_oui	2_non	0	0	1_oui	1_oui	10	2_non	1_Negative	2_non	0
2023-05-24 17:03:12	CENTRE	sig nonghin	CSPS BILGO	BILGO	BILGO	1_oui	10	EN05_BIO_10	10	F	1_oui	1_oui	2_non	0	0	1_oui	1_oui	10	2_non	1_Negative	2_non	0
2023-05-24 17:03:13	CENTRE	sig nonghin	CSPS BILGO	BILGO	BILGO	1_oui	11	EN05_BIO_11	10	M	1_oui	1_oui	2_non	0	0	1_oui	1_oui	10	2_non	1_Negative	2_non	0
2023-05-24 17:03:14	CENTRE	sig nonghin	CSPS BILGO	BILGO	BILGO	1_oui	12	EN05_BIO_12	9	M	1_oui	1_oui	2_non	0	0	1_oui	1_oui	10	2_non	1_Negative	2_non	0
2023-05-24 17:03:15	CENTRE	sig nonghin	CSPS BILGO	BILGO	BILGO	1_oui	13	EN05_BIO_13	12	F	1_oui	1_oui	2_non	0	0	1_oui	1_oui	10	2_non	1_Negative	2_non	0
2023-05-24 17:03:16	CENTRE	sig nonghin	CSPS BILGO	BILGO	BILGO	1_oui	14	EN05_BIO_14	12	F	1_oui	1_oui	2_non	0	0	1_oui	1_oui	10	2_non	1_Negative	2_non	0
2023-05-24 17:03:17	CENTRE	sig nonghin	CSPS BILGO	BILGO	BILGO	1_oui	15	EN05_BIO_15	13	M	1_oui	1_oui	2_non	0	0	1_oui	1_oui	10	2_non	1_Negative	2_non	0
2023-05-24 17:03:18	CENTRE	sig nonghin	CSPS BILGO	BILGO	BILGO	1_oui	16	EN05_BIO_16	11	M	1_oui	1_oui	2_non	0	0	1_oui	1_oui	10	2_non	1_Negative	2_non	0
2023-06-18 11:23:57	CENTRE	sig nonghin	CSPS BILGO	BILGO	BILGO	1_oui	17	EN05_BIO_17	14	M	1_oui	1_oui	2_non	0	0	1_oui	1_oui	10	2_non	1_Negative	2_non	0
2023-05-24 17:03:21	CENTRE	sig nonghin	CSPS BILGO	BILGO	BILGO	1_oui	18	EN05_BIO_18	13	M	1_oui	1_oui	2_non	0	0	1_oui	1_oui	10	2_non	1_Negative	2_non	0
2023-05-24 17:03:22	CENTRE	sig nonghin	CSPS BILGO	BILGO	BILGO	1_oui	19	EN05_BIO_19	11	F	1_oui	1_oui	2_non	0	0	1_oui	1_oui	10	2_non	1_Negative	2_non	0
2023-05-24 17:03:23	CENTRE	sig nonghin	CSPS BILGO	BILGO	BILGO	1_oui	20	EN05_BIO_20	11	F	1_oui	1_oui	2_non	0	0	1_oui	1_oui	10	2_non	1_Negative	2_non	0
2023-05-24 17:03:25	CENTRE	sig nonghin	CSPS BILGO	BILGO	BILGO	1_oui	21	EN05_BIO_21	14	M	1_oui	1_oui	2_non	0	0	1_oui	1_oui	10	1_oui	4_( +)	2_non	0
2023-05-24 17:03:26	CENTRE	sig nonghin	CSPS BILGO	BILGO	BILGO	1_oui	22	EN05_BIO_22	13	M	1_oui	1_oui	2_non	0	0	1_oui	1_oui	10	2_non	1_Negative	1_oui	12
2023-05-24 17:03:27	CENTRE	sig nonghin	CSPS BILGO	BILGO	BILGO	1_oui	23	EN05_BIO_23	11	F	1_oui	1_oui	2_non	0	0	1_oui	1_oui	10	2_non	1_Negative	2_non	0
2023-05-24 17:03:28	CENTRE	sig nonghin	CSPS BILGO	BILGO	BILGO	1_oui	24	EN05_BIO_24	13	F	1_oui	1_oui	2_non	0	0	1_oui	1_oui	10	2_non	1_Negative	2_non	0
2023-05-28 05:58:35	CENTRE	sig nonghin	CSPS GOUPANA	GOUPANA	GOUPANA	1_oui	1	EN06_GOP_1	6	F	1_oui	1_oui	2_non	0	0	1_oui	1_oui	10	2_non	1_Negative	2_non	0
2023-05-28 05:58:36	CENTRE	sig nonghin	CSPS GOUPANA	GOUPANA	GOUPANA	1_oui	2	EN06_GOP_2	6	F	1_oui	1_oui	2_non	0	0	1_oui	1_oui	10	2_non	1_Negative	2_non	0
2023-05-28 05:58:38	CENTRE	sig nonghin	CSPS GOUPANA	GOUPANA	GOUPANA	1_oui	3	EN06_GOP_3	6	M	1_oui	1_oui	2_non	0	0	1_oui	1_oui	10	2_non	1_Negative	2_non	0
2023-05-28 05:58:38	CENTRE	sig nonghin	CSPS GOUPANA	GOUPANA	GOUPANA	1_oui	4	EN06_GOP_4	8	M	1_oui	1_oui	2_non	0	0	1_oui	1_oui	10	2_non	1_Negative	2_non	0
2023-05-28 05:58:39	CENTRE	sig nonghin	CSPS GOUPANA	GOUPANA	GOUPANA	1_oui	5	EN06_GOP_5	9	F	1_oui	1_oui	2_non	0	0	1_oui	1_oui	10	2_non	1_Negative	2_non	0
2023-05-28 05:58:40	CENTRE	sig nonghin	CSPS GOUPANA	GOUPANA	GOUPANA	1_oui	6	EN06_GOP_6	9	F	1_oui	1_oui	2_non	0	0	1_oui	1_oui	10	2_non	1_Negative	2_non	0
2023-05-28 05:58:41	CENTRE	sig nonghin	CSPS GOUPANA	GOUPANA	GOUPANA	1_oui	7	EN06_GOP_7	12	M	1_oui	1_oui	2_non	0	0	1_oui	1_oui	10	2_non	1_Negative	2_non	0
2023-05-28 05:58:42	CENTRE	sig nonghin	CSPS GOUPANA	GOUPANA	GOUPANA	1_oui	8	EN06_GOP_8	8	M	1_oui	1_oui	2_non	0	0	1_oui	1_oui	10	2_non	1_Negative	2_non	0
2023-05-28 05:58:43	CENTRE	sig nonghin	CSPS GOUPANA	GOUPANA	GOUPANA	1_oui	9	EN06_GOP_9	9	F	1_oui	1_oui	2_non	0	0	1_oui	1_oui	10	1_oui	5_( ++)	2_non	0
2023-05-28 05:58:44	CENTRE	sig nonghin	CSPS GOUPANA	GOUPANA	GOUPANA	1_oui	10	EN06_GOP_10	9	F	1_oui	1_oui	2_non	0	0	1_oui	1_oui	10	2_non	1_Negative	2_non	0
2023-05-28 05:58:45	CENTRE	sig nonghin	CSPS GOUPANA	GOUPANA	GOUPANA	1_oui	11	EN06_GOP_11	9	M	1_oui	1_oui	2_non	0	0	1_oui	1_oui	10	2_non	1_Negative	2_non	0
2023-05-28 05:58:46	CENTRE	sig nonghin	CSPS GOUPANA	GOUPANA	GOUPANA	1_oui	12	EN06_GOP_12	11	F	1_oui	1_oui	2_non	0	0	1_oui	1_oui	10	2_non	1_Negative	2_non	0
2023-05-28 05:58:47	CENTRE	sig nonghin	CSPS GOUPANA	GOUPANA	GOUPANA	1_oui	13	EN06_GOP_13	10	F	1_oui	1_oui	2_non	0	0	1_oui	1_oui	10	2_non	1_Negative	2_non	0
2023-05-28 05:58:48	CENTRE	sig nonghin	CSPS GOUPANA	GOUPANA	GOUPANA	1_oui	14	EN06_GOP_14	10	F	1_oui	1_oui	2_non	0	0	1_oui	1_oui	10	2_non	1_Negative	2_non	0
2023-05-28 05:58:49	CENTRE	sig nonghin	CSPS GOUPANA	GOUPANA	GOUPANA	1_oui	15	EN06_GOP_15	10	M	1_oui	1_oui	2_non	0	0	1_oui	1_oui	10	2_non	1_Negative	2_non	0
2023-05-28 05:58:50	CENTRE	sig nonghin	CSPS GOUPANA	GOUPANA	GOUPANA	1_oui	16	EN06_GOP_16	9	M	1_oui	1_oui	2_non	0	0	1_oui	1_oui	10	2_non	1_Negative	2_non	0
2023-05-28 05:58:51	CENTRE	sig nonghin	CSPS GOUPANA	GOUPANA	GOUPANA	1_oui	17	EN06_GOP_17	11	F	1_oui	1_oui	2_non	0	0	1_oui	1_oui	10	2_non	1_Negative	2_non	0
2023-05-28 05:58:52	CENTRE	sig nonghin	CSPS GOUPANA	GOUPANA	GOUPANA	1_oui	18	EN06_GOP_18	11	F	1_oui	1_oui	2_non	0	0	1_oui	1_oui	10	2_non	1_Negative	2_non	0
2023-05-28 05:58:53	CENTRE	sig nonghin	CSPS GOUPANA	GOUPANA	GOUPANA	1_oui	19	EN06_GOP_19	11	M	1_oui	1_oui	2_non	0	0	1_oui	1_oui	10	2_non	1_Negative	2_non	0
2023-05-28 05:58:54	CENTRE	sig nonghin	CSPS GOUPANA	GOUPANA	GOUPANA	1_oui	20	EN06_GOP_20	13	M	1_oui	1_oui	2_non	0	0	1_oui	1_oui	10	2_non	1_Negative	2_non	0
2023-05-28 05:58:55	CENTRE	sig nonghin	CSPS GOUPANA	GOUPANA	GOUPANA	1_oui	21	EN06_GOP_21	13	F	1_oui	1_oui	2_non	0	0	1_oui	1_oui	10	1_oui	4_( +)	2_non	0
2023-05-28 05:58:56	CENTRE	sig nonghin	CSPS GOUPANA	GOUPANA	GOUPANA	1_oui	22	EN06_GOP_22	14	F	1_oui	1_oui	2_non	0	0	1_oui	1_oui	10	2_non	1_Negative	2_non	0
2023-05-28 05:58:57	CENTRE	sig nonghin	CSPS GOUPANA	GOUPANA	GOUPANA	1_oui	23	EN06_GOP_23	13	M	1_oui	1_oui	2_non	0	0	1_oui	1_oui	10	2_non	1_Negative	2_non	0
2023-05-28 05:58:58	CENTRE	sig nonghin	CSPS GOUPANA	GOUPANA	GOUPANA	1_oui	24	EN06_GOP_24	14	M	1_oui	1_oui	2_non	0	0	1_oui	1_oui	10	2_non	1_Negative	2_non	0
2023-05-30 00:25:12	CENTRE	sig nonghin	CSPS NEDOGO	NEDOGO	NEDOGO	1_oui	1	EN05_NED_1	7	M	1_oui	1_oui	2_non	0	0	1_oui	1_oui	10	2_non	1_Negative	2_non	0
2023-05-30 00:25:13	CENTRE	sig nonghin	CSPS NEDOGO	NEDOGO	NEDOGO	1_oui	2	EN05_NED_2	7	M	1_oui	1_oui	2_non	0	0	1_oui	1_oui	10	2_non	1_Negative	2_non	0
2023-05-30 00:25:14	CENTRE	sig nonghin	CSPS NEDOGO	NEDOGO	NEDOGO	1_oui	3	EN05_NED_3	7	F	1_oui	1_oui	2_non	0	0	1_oui	1_oui	10	2_non	1_Negative	2_non	0
2023-05-30 00:25:15	CENTRE	sig nonghin	CSPS NEDOGO	NEDOGO	NEDOGO	1_oui	4	EN05_NED_4	6	F	1_oui	1_oui	2_non	0	0	1_oui	1_oui	10	2_non	1_Negative	2_non	0
2023-05-30 00:25:17	CENTRE	sig nonghin	CSPS NEDOGO	NEDOGO	NEDOGO	1_oui	5	EN05_NED_5	8	M	1_oui	1_oui	2_non	0	0	1_oui	1_oui	10	2_non	1_Negative	2_non	0
2023-05-30 00:25:18	CENTRE	sig nonghin	CSPS NEDOGO	NEDOGO	NEDOGO	1_oui	6	EN05_NED_6	8	M	1_oui	1_oui	2_non	0	0	1_oui	1_oui	10	2_non	1_Negative	2_non	0
2023-05-30 00:25:19	CENTRE	sig nonghin	CSPS NEDOGO	NEDOGO	NEDOGO	1_oui	7	EN05_NED_7	7	F	1_oui	1_oui	2_non	0	0	1_oui	1_oui	10	2_non	1_Negative	2_non	0
2023-05-30 00:25:20	CENTRE	sig nonghin	CSPS NEDOGO	NEDOGO	NEDOGO	1_oui	8	EN05_NED_8	9	F	1_oui	1_oui	2_non	0	0	1_oui	1_oui	10	2_non	1_Negative	2_non	0
2023-05-30 00:25:21	CENTRE	sig nonghin	CSPS NEDOGO	NEDOGO	NEDOGO	1_oui	9	EN05_NED_9	10	M	1_oui	1_oui	2_non	0	0	1_oui	1_oui	10	2_non	1_Negative	2_non	0
2023-05-30 00:25:22	CENTRE	sig nonghin	CSPS NEDOGO	NEDOGO	NEDOGO	1_oui	10	EN05_NED_10	9	M	1_oui	1_oui	2_non	0	0	1_oui	1_oui	10	2_non	1_Negative	2_non	0
2023-05-30 00:25:27	CENTRE	sig nonghin	CSPS NEDOGO	NEDOGO	NEDOGO	1_oui	11	EN05_NED_11	9	F	1_oui	1_oui	2_non	0	0	1_oui	1_oui	10	2_non	1_Negative	2_non	0
2023-05-30 00:25:28	CENTRE	sig nonghin	CSPS NEDOGO	NEDOGO	NEDOGO	1_oui	12	EN05_NED_12	9	F	1_oui	1_oui	2_non	0	0	1_oui	1_oui	10	2_non	1_Negative	2_non	0
2023-05-30 00:25:29	CENTRE	sig nonghin	CSPS NEDOGO	NEDOGO	NEDOGO	1_oui	13	EN05_NED_13	13	M	1_oui	1_oui	2_non	0	0	1_oui	1_oui	10	2_non	1_Negative	2_non	0
2023-05-30 00:25:30	CENTRE	sig nonghin	CSPS NEDOGO	NEDOGO	NEDOGO	1_oui	14	EN05_NED_14	13	M	1_oui	1_oui	2_non	0	0	1_oui	1_oui	10	2_non	1_Negative	2_non	0
2023-05-30 00:25:31	CENTRE	sig nonghin	CSPS NEDOGO	NEDOGO	NEDOGO	1_oui	15	EN05_NED_15	12	F	1_oui	1_oui	2_non	0	0	1_oui	1_oui	10	2_non	1_Negative	2_non	0
2023-05-30 00:25:32	CENTRE	sig nonghin	CSPS NEDOGO	NEDOGO	NEDOGO	1_oui	16	EN05_NED_16	10	F	1_oui	1_oui	2_non	0	0	1_oui	1_oui	10	2_non	1_Negative	2_non	0
2023-05-30 00:25:34	CENTRE	sig nonghin	CSPS NEDOGO	NEDOGO	NEDOGO	1_oui	17	EN05_NED_17	11	M	1_oui	1_oui	2_non	0	0	1_oui	1_oui	10	2_non	1_Negative	2_non	0
2023-05-30 00:25:35	CENTRE	sig nonghin	CSPS NEDOGO	NEDOGO	NEDOGO	1_oui	18	EN05_NED_18	12	M	1_oui	1_oui	2_non	0	0	1_oui	1_oui	10	2_non	1_Negative	2_non	0
2023-05-30 00:25:37	CENTRE	sig nonghin	CSPS NEDOGO	NEDOGO	NEDOGO	1_oui	19	EN05_NED_19	11	F	1_oui	1_oui	2_non	0	0	1_oui	1_oui	10	2_non	1_Negative	2_non	0
2023-05-30 00:25:39	CENTRE	sig nonghin	CSPS NEDOGO	NEDOGO	NEDOGO	1_oui	20	EN05_NED_20	12	F	1_oui	1_oui	2_non	0	0	1_oui	1_oui	10	2_non	1_Negative	2_non	0
2023-06-18 11:14:20	CENTRE	sig nonghin	CSPS NEDOGO	NEDOGO	NEDOGO	1_oui	21	EN05_NED_21	14	M	1_oui	1_oui	2_non	0	0	1_oui	1_oui	10	2_non	1_Negative	2_non	0
2023-05-30 00:25:43	CENTRE	sig nonghin	CSPS NEDOGO	NEDOGO	NEDOGO	1_oui	22	EN05_NED_22	13	M	1_oui	1_oui	2_non	0	0	1_oui	1_oui	10	2_non	1_Negative	2_non	0
2023-05-30 00:25:44	CENTRE	sig nonghin	CSPS NEDOGO	NEDOGO	NEDOGO	1_oui	23	EN05_NED_23	13	F	1_oui	1_oui	2_non	0	0	1_oui	1_oui	10	2_non	1_Negative	2_non	0
2023-05-30 00:25:46	CENTRE	sig nonghin	CSPS NEDOGO	NEDOGO	NEDOGO	1_oui	24	EN05_NED_24	10	F	1_oui	1_oui	2_non	0	0	1_oui	1_oui	10	2_non	1_Negative	2_non	0
2023-05-30 21:30:34	CENTRE	sig nonghin	CSPS SABTENGA	SABTENGA	SABTENGA A	1_oui	3	EN05_SAT_3	7	F	1_oui	1_oui	2_non	0	0	1_oui	1_oui	10	2_non	1_Negative	2_non	0
2023-05-30 21:30:35	CENTRE	sig nonghin	CSPS SABTENGA	SABTENGA	SABTENGA A	1_oui	4	EN05_SAT_4	7	F	1_oui	1_oui	2_non	0	0	1_oui	1_oui	10	2_non	1_Negative	2_non	0
2023-05-30 21:30:37	CENTRE	sig nonghin	CSPS SABTENGA	SABTENGA	SABTENGA A	1_oui	5	EN05_SAT_5	8	F	1_oui	1_oui	2_non	0	0	1_oui	1_oui	10	2_non	1_Negative	2_non	0
2023-05-30 21:30:38	CENTRE	sig nonghin	CSPS SABTENGA	SABTENGA	SABTENGA A	1_oui	6	EN05_SAT_6	9	F	1_oui	1_oui	2_non	0	0	1_oui	2_non
2023-05-30 21:30:40	CENTRE	sig nonghin	CSPS SABTENGA	SABTENGA	SABTENGA A	1_oui	7	EN05_SAT_7	10	M	1_oui	1_oui	2_non	0	0	1_oui	1_oui	10	2_non	1_Negative	2_non	0
2023-05-30 21:30:41	CENTRE	sig nonghin	CSPS SABTENGA	SABTENGA	SABTENGA A	1_oui	8	EN05_SAT_8	11	M	1_oui	1_oui	2_non	0	0	1_oui	1_oui	10	2_non	1_Negative	2_non	0
2023-05-30 21:30:44	CENTRE	sig nonghin	CSPS SABTENGA	SABTENGA	SABTENGA A	1_oui	9	EN05_SAT_9	9	M	1_oui	1_oui	2_non	0	0	1_oui	1_oui	10	2_non	1_Negative	2_non	0
2023-05-30 21:30:46	CENTRE	sig nonghin	CSPS SABTENGA	SABTENGA	SABTENGA A	1_oui	10	EN05_SAT_10	10	M	1_oui	1_oui	2_non	0	0	1_oui	1_oui	10	2_non	1_Negative	2_non	0
2023-05-30 21:30:47	CENTRE	sig nonghin	CSPS SABTENGA	SABTENGA	SABTENGA A	1_oui	11	EN05_SAT_11	9	F	1_oui	1_oui	2_non	0	0	1_oui	1_oui	10	2_non	1_Negative	2_non	0
2023-05-30 21:30:48	CENTRE	sig nonghin	CSPS SABTENGA	SABTENGA	SABTENGA A	1_oui	12	EN05_SAT_12	9	F	1_oui	1_oui	2_non	0	0	1_oui	1_oui	10	2_non	1_Negative	2_non	0
2023-05-30 21:30:49	CENTRE	sig nonghin	CSPS SABTENGA	SABTENGA	SABTENGA A	1_oui	13	EN05_SAT_13	12	M	1_oui	1_oui	2_non	0	0	1_oui	1_oui	10	2_non	1_Negative	2_non	0
2023-05-30 21:30:51	CENTRE	sig nonghin	CSPS SABTENGA	SABTENGA	SABTENGA A	1_oui	14	EN05_SAT_14	10	M	1_oui	1_oui	2_non	0	0	1_oui	1_oui	10	2_non	1_Negative	2_non	0
2023-05-30 21:30:51	CENTRE	sig nonghin	CSPS SABTENGA	SABTENGA	SABTENGA A	1_oui	15	EN05_SAT_15	11	F	1_oui	1_oui	2_non	0	0	1_oui	1_oui	10	2_non	1_Negative	2_non	0
2023-05-30 21:30:52	CENTRE	sig nonghin	CSPS SABTENGA	SABTENGA	SABTENGA A	1_oui	16	EN05_SAT_16	10	F	1_oui	1_oui	2_non	0	0	1_oui	1_oui	10	2_non	1_Negative	2_non	0
2023-05-30 21:30:54	CENTRE	sig nonghin	CSPS SABTENGA	SABTENGA	SABTENGA A	1_oui	17	EN05_SAT_17	11	F	1_oui	1_oui	2_non	0	0	1_oui	1_oui	10	2_non	1_Negative	2_non	0
2023-05-30 21:30:55	CENTRE	sig nonghin	CSPS SABTENGA	SABTENGA	SABTENGA A	1_oui	18	EN05_SAT_18	12	F	1_oui	1_oui	2_non	0	0	1_oui	1_oui	10	2_non	1_Negative	2_non	0
2023-05-30 21:30:57	CENTRE	sig nonghin	CSPS SABTENGA	SABTENGA	SABTENGA A	1_oui	19	EN05_SAT_19	14	F	1_oui	1_oui	2_non	0	0	1_oui	1_oui	10	2_non	1_Negative	2_non	0
2023-05-30 21:30:58	CENTRE	sig nonghin	CSPS SABTENGA	SABTENGA	SABTENGA A	1_oui	20	EN05_SAT_20	12	M	1_oui	1_oui	2_non	0	0	1_oui	1_oui	10	2_non	1_Negative	2_non	0
2023-05-30 21:31:00	CENTRE	sig nonghin	CSPS SABTENGA	SABTENGA	SABTENGA A	1_oui	21	EN05_SAT_21	14	M	1_oui	1_oui	2_non	0	0	1_oui	1_oui	10	2_non	1_Negative	2_non	0
2023-05-30 21:31:01	CENTRE	sig nonghin	CSPS SABTENGA	SABTENGA	SABTENGA A	1_oui	22	EN05_SAT_22	14	M	1_oui	1_oui	2_non	0	0	1_oui	1_oui	10	2_non	1_Negative	2_non	0
2023-05-30 21:31:03	CENTRE	sig nonghin	CSPS SABTENGA	SABTENGA	SABTENGA A	1_oui	23	EN05_SAT_23	14	F	1_oui	1_oui	2_non	0	0	1_oui	1_oui	10	2_non	1_Negative	2_non	0
2023-05-30 21:31:04	CENTRE	sig nonghin	CSPS SABTENGA	SABTENGA	SABTENGA A	1_oui	24	EN05_SAT_24	13	F	1_oui	1_oui	2_non	0	0	1_oui	1_oui	10	2_non	1_Negative	2_non	0
2023-05-30 21:31:26	CENTRE	sig nonghin	CSPS SABTENGA	SABTENGA	SABTENGA A	1_oui	1	EN05_SAT_1	7	M	1_oui	1_oui	2_non	0	0	1_oui	1_oui	10	2_non	1_Negative	2_non	0
2023-05-30 21:31:27	CENTRE	sig nonghin	CSPS SABTENGA	SABTENGA	SABTENGA A	1_oui	2	EN05_SAT_2	7	M	1_oui	1_oui	2_non	0	0	1_oui	1_oui	10	2_non	1_Negative	2_non	0
2023-05-31 07:25:00	CENTRE	sig nonghin	CSPS SABTENGA	SABTENGA	SABTENGA B	1_oui	1	EN05_SAB_1	7	M	1_oui	1_oui	2_non	0	0	1_oui	1_oui	10	2_non	1_Negative	2_non	0
2023-05-31 07:25:01	CENTRE	sig nonghin	CSPS SABTENGA	SABTENGA	SABTENGA B	1_oui	2	EN05_SAB_2	7	M	1_oui	1_oui	2_non	0	0	1_oui	1_oui	10	2_non	1_Negative	2_non	0
2023-05-31 07:25:02	CENTRE	sig nonghin	CSPS SABTENGA	SABTENGA	SABTENGA B	1_oui	3	EN05_SAB_3	7	F	1_oui	1_oui	2_non	0	0	1_oui	1_oui	10	2_non	1_Negative	2_non	0
2023-06-01 07:14:18	CENTRE	sig nonghin	CSPS SABTENGA	SABTENGA	SABTENGA B	1_oui	4	EN05_SAB_4	7	F	1_oui	1_oui	2_non	0	0	1_oui	1_oui	10	2_non	1_Negative	2_non	0
2023-05-31 07:25:05	CENTRE	sig nonghin	CSPS SABTENGA	SABTENGA	SABTENGA B	1_oui	5	EN05_SAB_5	8	F	1_oui	1_oui	2_non	0	0	1_oui	1_oui	10	2_non	1_Negative	2_non	0
2023-05-31 07:25:06	CENTRE	sig nonghin	CSPS SABTENGA	SABTENGA	SABTENGA B	1_oui	6	EN05_SAB_6	8	F	1_oui	1_oui	2_non	0	0	1_oui	1_oui	10	2_non	1_Negative	2_non	0
2023-05-31 07:25:07	CENTRE	sig nonghin	CSPS SABTENGA	SABTENGA	SABTENGA B	1_oui	7	EN05_SAB_7	8	M	1_oui	1_oui	2_non	0	0	1_oui	1_oui	10	2_non	1_Negative	2_non	0
2023-05-31 07:25:09	CENTRE	sig nonghin	CSPS SABTENGA	SABTENGA	SABTENGA B	1_oui	8	EN05_SAB_8	8	M	1_oui	1_oui	2_non	0	0	1_oui	1_oui	10	2_non	1_Negative	2_non	0
2023-05-31 07:25:10	CENTRE	sig nonghin	CSPS SABTENGA	SABTENGA	SABTENGA B	1_oui	9	EN05_SAB_9	10	M	1_oui	1_oui	2_non	0	0	1_oui	1_oui	10	2_non	1_Negative	2_non	0
2023-05-31 07:25:12	CENTRE	sig nonghin	CSPS SABTENGA	SABTENGA	SABTENGA B	1_oui	10	EN05_SAB_10	10	M	1_oui	1_oui	2_non	0	0	1_oui	1_oui	10	2_non	1_Negative	2_non	0
2023-05-31 07:25:14	CENTRE	sig nonghin	CSPS SABTENGA	SABTENGA	SABTENGA B	1_oui	11	EN05_SAB_11	11	F	1_oui	1_oui	2_non	0	0	1_oui	1_oui	10	2_non	1_Negative	2_non	0
2023-05-31 07:25:15	CENTRE	sig nonghin	CSPS SABTENGA	SABTENGA	SABTENGA B	1_oui	12	EN05_SAB_12	9	F	1_oui	1_oui	2_non	0	0	1_oui	1_oui	10	2_non	1_Negative	2_non	0
2023-05-31 07:25:16	CENTRE	sig nonghin	CSPS SABTENGA	SABTENGA	SABTENGA B	1_oui	13	EN05_SAB_13	10	M	1_oui	1_oui	2_non	0	0	1_oui	1_oui	10	2_non	1_Negative	2_non	0
2023-05-31 07:25:17	CENTRE	sig nonghin	CSPS SABTENGA	SABTENGA	SABTENGA B	1_oui	14	EN05_SAB_14	10	M	1_oui	1_oui	2_non	0	0	1_oui	1_oui	10	2_non	1_Negative	2_non	0
2023-05-31 07:25:18	CENTRE	sig nonghin	CSPS SABTENGA	SABTENGA	SABTENGA B	1_oui	15	EN05_SAB_15	11	F	1_oui	1_oui	2_non	0	0	1_oui	1_oui	10	2_non	1_Negative	2_non	0
2023-05-31 07:25:19	CENTRE	sig nonghin	CSPS SABTENGA	SABTENGA	SABTENGA B	1_oui	16	EN05_SAB_16	12	F	1_oui	1_oui	2_non	0	0	1_oui	1_oui	10	2_non	1_Negative	2_non	0
2023-05-31 07:25:21	CENTRE	sig nonghin	CSPS SABTENGA	SABTENGA	SABTENGA B	1_oui	17	EN05_SAB_17	12	F	1_oui	1_oui	2_non	0	0	1_oui	1_oui	10	2_non	1_Negative	2_non	0
2023-05-31 07:25:21	CENTRE	sig nonghin	CSPS SABTENGA	SABTENGA	SABTENGA B	1_oui	18	EN05_SAB_18	12	M	1_oui	1_oui	2_non	0	0	1_oui	1_oui	10	2_non	1_Negative	2_non	0
2023-05-31 07:25:23	CENTRE	sig nonghin	CSPS SABTENGA	SABTENGA	SABTENGA B	1_oui	19	EN05_SAB_19	12	F	1_oui	1_oui	2_non	0	0	1_oui	1_oui	10	2_non	1_Negative	2_non	0
2023-05-31 07:25:24	CENTRE	sig nonghin	CSPS SABTENGA	SABTENGA	SABTENGA B	1_oui	20	EN05_SAB_20	12	M	1_oui	1_oui	2_non	0	0	1_oui	1_oui	10	2_non	1_Negative	2_non	0
2023-05-31 07:25:25	CENTRE	sig nonghin	CSPS SABTENGA	SABTENGA	SABTENGA B	1_oui	21	EN05_SAB_21	14	M	1_oui	1_oui	2_non	0	0	1_oui	1_oui	10	2_non	1_Negative	2_non	0
2023-05-31 07:25:26	CENTRE	sig nonghin	CSPS SABTENGA	SABTENGA	SABTENGA B	1_oui	22	EN05_SAB_22	14	M	1_oui	1_oui	2_non	0	0	1_oui	1_oui	10	2_non	1_Negative	2_non	0
2023-05-31 07:25:27	CENTRE	sig nonghin	CSPS SABTENGA	SABTENGA	SABTENGA B	1_oui	23	EN05_SAB_23	13	F	1_oui	1_oui	2_non	0	0	1_oui	1_oui	10	2_non	1_Negative	2_non	0
2023-05-31 07:25:28	CENTRE	sig nonghin	CSPS SABTENGA	SABTENGA	SABTENGA B	1_oui	24	EN05_SAB_24	13	F	1_oui	1_oui	2_non	0	0	1_oui	1_oui	10	2_non	1_Negative	2_non	0
2023-05-28 05:58:59	CENTRE	sig nonghin	CSPS SAINT JOSEPH	SAINT JOSEPH	AL HOUADA	1_oui	1	EN06_ALH_1	8	M	1_oui	1_oui	2_non	0	0	1_oui	1_oui	10	2_non	1_Negative	2_non	0
2023-05-28 05:59:01	CENTRE	sig nonghin	CSPS SAINT JOSEPH	SAINT JOSEPH	AL HOUADA	1_oui	2	EN06_ALH_2	10	M	1_oui	1_oui	2_non	0	0	1_oui	1_oui	10	2_non	1_Negative	2_non	0
2023-05-28 05:59:02	CENTRE	sig nonghin	CSPS SAINT JOSEPH	SAINT JOSEPH	AL HOUADA	1_oui	3	EN06_ALH_3	7	M	1_oui	1_oui	2_non	0	0	1_oui	1_oui	10	2_non	1_Negative	2_non	0
2023-05-28 05:59:03	CENTRE	sig nonghin	CSPS SAINT JOSEPH	SAINT JOSEPH	AL HOUADA	1_oui	4	EN06_ALH_4	13	M	1_oui	1_oui	2_non	0	0	1_oui	1_oui	10	1_oui	4_( +)	1_oui	42
2023-05-28 05:59:04	CENTRE	sig nonghin	CSPS SAINT JOSEPH	SAINT JOSEPH	AL HOUADA	1_oui	5	EN06_ALH_5	8	F	1_oui	1_oui	2_non	0	0	1_oui	1_oui	10	2_non	1_Negative	2_non	0
2023-05-28 05:59:05	CENTRE	sig nonghin	CSPS SAINT JOSEPH	SAINT JOSEPH	AL HOUADA	1_oui	6	EN06_ALH_6	8	F	1_oui	1_oui	2_non	0	0	1_oui	1_oui	10	2_non	1_Negative	2_non	0
2023-05-28 05:59:06	CENTRE	sig nonghin	CSPS SAINT JOSEPH	SAINT JOSEPH	AL HOUADA	1_oui	7	EN06_ALH_7	11	F	1_oui	1_oui	2_non	0	0	1_oui	1_oui	10	2_non	1_Negative	2_non	0
2023-05-28 05:59:07	CENTRE	sig nonghin	CSPS SAINT JOSEPH	SAINT JOSEPH	AL HOUADA	1_oui	8	EN06_ALH_8	8	F	1_oui	1_oui	2_non	0	0	1_oui	1_oui	10	2_non	1_Negative	2_non	0
2023-05-28 05:59:08	CENTRE	sig nonghin	CSPS SAINT JOSEPH	SAINT JOSEPH	AL HOUADA	1_oui	9	EN06_ALH_9	13	F	1_oui	1_oui	2_non	0	0	1_oui	1_oui	10	2_non	1_Negative	2_non	0
2023-05-28 05:59:09	CENTRE	sig nonghin	CSPS SAINT JOSEPH	SAINT JOSEPH	AL HOUADA	1_oui	10	EN06_ALH_10	11	F	1_oui	1_oui	2_non	0	0	1_oui	1_oui	10	2_non	1_Negative	2_non	0
2023-05-28 05:59:10	CENTRE	sig nonghin	CSPS SAINT JOSEPH	SAINT JOSEPH	AL HOUADA	1_oui	11	EN06_ALH_11	13	F	1_oui	1_oui	2_non	0	0	1_oui	1_oui	10	2_non	1_Negative	2_non	0
2023-05-28 05:59:11	CENTRE	sig nonghin	CSPS SAINT JOSEPH	SAINT JOSEPH	AL HOUADA	1_oui	12	EN06_ALH_12	14	F	1_oui	1_oui	2_non	0	0	1_oui	1_oui	10	2_non	1_Negative	2_non	0
2023-05-28 05:59:12	CENTRE	sig nonghin	CSPS SAINT JOSEPH	SAINT JOSEPH	AL HOUADA	1_oui	13	EN06_ALH_13	14	M	1_oui	1_oui	2_non	0	0	1_oui	1_oui	10	2_non	1_Negative	2_non	0
2023-05-28 05:59:13	CENTRE	sig nonghin	CSPS SAINT JOSEPH	SAINT JOSEPH	AL HOUADA	1_oui	14	EN06_ALH_14	13	M	1_oui	1_oui	2_non	0	0	1_oui	1_oui	10	2_non	1_Negative	2_non	0
2023-05-28 05:59:14	CENTRE	sig nonghin	CSPS SAINT JOSEPH	SAINT JOSEPH	AL HOUADA	1_oui	15	EN06_ALH_15	13	M	1_oui	1_oui	2_non	0	0	1_oui	1_oui	10	2_non	1_Negative	2_non	0
2023-05-28 05:59:15	CENTRE	sig nonghin	CSPS SAINT JOSEPH	SAINT JOSEPH	AL HOUADA	1_oui	16	EN06_ALH_16	7	F	1_oui	1_oui	2_non	0	0	1_oui	1_oui	10	2_non	1_Negative	2_non	0
2023-05-28 05:59:16	CENTRE	sig nonghin	CSPS SAINT JOSEPH	SAINT JOSEPH	AL HOUADA	1_oui	17	EN06_ALH_17	7	F	1_oui	1_oui	2_non	0	0	1_oui	1_oui	10	2_non	1_Negative	2_non	0
2023-05-28 05:59:17	CENTRE	sig nonghin	CSPS SAINT JOSEPH	SAINT JOSEPH	AL HOUADA	1_oui	18	EN06_ALH_18	9	M	1_oui	1_oui	2_non	0	0	1_oui	1_oui	10	2_non	1_Negative	2_non	0
2023-05-28 05:59:18	CENTRE	sig nonghin	CSPS SAINT JOSEPH	SAINT JOSEPH	AL HOUADA	1_oui	19	EN06_ALH_19	10	M	1_oui	1_oui	2_non	0	0	1_oui	1_oui	10	2_non	1_Negative	2_non	0
2023-05-28 05:59:19	CENTRE	sig nonghin	CSPS SAINT JOSEPH	SAINT JOSEPH	AL HOUADA	1_oui	20	EN06_ALH_20	7	F	1_oui	1_oui	2_non	0	0	1_oui	1_oui	10	1_oui	4_( +)	2_non	0
2023-05-28 05:59:20	CENTRE	sig nonghin	CSPS SAINT JOSEPH	SAINT JOSEPH	AL HOUADA	1_oui	21	EN06_ALH_21	12	M	1_oui	1_oui	2_non	0	0	1_oui	1_oui	10	1_oui	4_( +)	1_oui	72
2023-05-28 05:59:21	CENTRE	sig nonghin	CSPS SAINT JOSEPH	SAINT JOSEPH	AL HOUADA	1_oui	22	EN06_ALH_22	12	M	1_oui	1_oui	2_non	0	0	1_oui	1_oui	10	1_oui	5_( ++)	1_oui	105
2023-05-28 05:59:22	CENTRE	sig nonghin	CSPS SAINT JOSEPH	SAINT JOSEPH	AL HOUADA	1_oui	23	EN06_ALH_23	14	M	1_oui	1_oui	2_non	0	0	1_oui	1_oui	10	2_non	1_Negative	2_non	0
2023-05-28 05:59:23	CENTRE	sig nonghin	CSPS SAINT JOSEPH	SAINT JOSEPH	AL HOUADA	1_oui	24	EN06_ALH_24	12	M	1_oui	1_oui	2_non	0	0	1_oui	1_oui	10	2_non	1_Negative	2_non	0
2023-05-30 17:08:27	CENTRE	sig nonghin	CSPS SAINT JOSEPH	SAINT JOSEPH	ECOLE CATHOLIQUE	1_oui	1	EN05_CAT_1	7	M	1_oui	1_oui	2_non	0	0	1_oui	1_oui	10	2_non	1_Negative	2_non	0
2023-05-30 17:08:28	CENTRE	sig nonghin	CSPS SAINT JOSEPH	SAINT JOSEPH	ECOLE CATHOLIQUE	1_oui	2	EN05_CAT_2	8	M	1_oui	1_oui	2_non	0	0	1_oui	1_oui	10	2_non	1_Negative	2_non	0
2023-05-30 17:08:29	CENTRE	sig nonghin	CSPS SAINT JOSEPH	SAINT JOSEPH	ECOLE CATHOLIQUE	1_oui	3	EN05_CAT_3	7	F	1_oui	1_oui	2_non	0	0	1_oui	1_oui	10	2_non	1_Negative	2_non	0
2023-05-30 17:08:31	CENTRE	sig nonghin	CSPS SAINT JOSEPH	SAINT JOSEPH	ECOLE CATHOLIQUE	1_oui	4	EN05_CAT_4	7	F	1_oui	1_oui	2_non	0	0	1_oui	1_oui	10	2_non	1_Negative	2_non	0
2023-05-30 17:08:32	CENTRE	sig nonghin	CSPS SAINT JOSEPH	SAINT JOSEPH	ECOLE CATHOLIQUE	1_oui	5	EN05_CAT_5	9	M	1_oui	1_oui	2_non	0	0	1_oui	1_oui	10	2_non	1_Negative	2_non	0
2023-05-30 17:08:33	CENTRE	sig nonghin	CSPS SAINT JOSEPH	SAINT JOSEPH	ECOLE CATHOLIQUE	1_oui	6	EN05_CAT_6	9	M	1_oui	1_oui	2_non	0	0	1_oui	1_oui	10	2_non	1_Negative	2_non	0
2023-05-30 17:08:34	CENTRE	sig nonghin	CSPS SAINT JOSEPH	SAINT JOSEPH	ECOLE CATHOLIQUE	1_oui	7	EN05_CAT_7	9	F	1_oui	1_oui	2_non	0	0	1_oui	1_oui	10	2_non	1_Negative	2_non	0
2023-05-30 17:08:35	CENTRE	sig nonghin	CSPS SAINT JOSEPH	SAINT JOSEPH	ECOLE CATHOLIQUE	1_oui	8	EN05_CAT_8	8	F	1_oui	1_oui	2_non	0	0	1_oui	1_oui	10	2_non	1_Negative	2_non	0
2023-05-30 17:08:36	CENTRE	sig nonghin	CSPS SAINT JOSEPH	SAINT JOSEPH	ECOLE CATHOLIQUE	1_oui	9	EN05_CAT_9	9	M	1_oui	1_oui	2_non	0	0	1_oui	2_non
2023-05-30 17:08:37	CENTRE	sig nonghin	CSPS SAINT JOSEPH	SAINT JOSEPH	ECOLE CATHOLIQUE	1_oui	10	EN05_CAT_10	10	F	1_oui	1_oui	2_non	0	0	1_oui	1_oui	10	2_non	1_Negative	2_non	0
2023-05-30 17:08:38	CENTRE	sig nonghin	CSPS SAINT JOSEPH	SAINT JOSEPH	ECOLE CATHOLIQUE	1_oui	11	EN05_CAT_11	9	M	1_oui	1_oui	2_non	0	0	1_oui	1_oui	10	2_non	1_Negative	2_non	0
2023-05-30 17:08:40	CENTRE	sig nonghin	CSPS SAINT JOSEPH	SAINT JOSEPH	ECOLE CATHOLIQUE	1_oui	12	EN05_CAT_12	9	F	1_oui	1_oui	2_non	0	0	1_oui	1_oui	10	2_non	1_Negative	2_non	0
2023-05-30 17:08:42	CENTRE	sig nonghin	CSPS SAINT JOSEPH	SAINT JOSEPH	ECOLE CATHOLIQUE	1_oui	13	EN05_CAT_13	10	F	1_oui	1_oui	2_non	0	0	1_oui	1_oui	10	2_non	1_Negative	2_non	0
2023-05-30 17:08:43	CENTRE	sig nonghin	CSPS SAINT JOSEPH	SAINT JOSEPH	ECOLE CATHOLIQUE	1_oui	14	EN05_CAT_14	11	M	1_oui	1_oui	2_non	0	0	1_oui	1_oui	10	2_non	1_Negative	2_non	0
2023-05-30 17:08:44	CENTRE	sig nonghin	CSPS SAINT JOSEPH	SAINT JOSEPH	ECOLE CATHOLIQUE	1_oui	15	EN05_CAT_15	11	F	1_oui	1_oui	2_non	0	0	1_oui	1_oui	10	2_non	1_Negative	2_non	0
2023-05-30 17:08:45	CENTRE	sig nonghin	CSPS SAINT JOSEPH	SAINT JOSEPH	ECOLE CATHOLIQUE	1_oui	16	EN05_CAT_16	12	F	1_oui	1_oui	2_non	0	0	1_oui	1_oui	10	2_non	1_Negative	2_non	0
2023-05-30 17:08:46	CENTRE	sig nonghin	CSPS SAINT JOSEPH	SAINT JOSEPH	ECOLE CATHOLIQUE	1_oui	17	EN05_CAT_17	11	F	1_oui	1_oui	2_non	0	0	1_oui	1_oui	10	2_non	1_Negative	2_non	0
2023-05-30 17:08:48	CENTRE	sig nonghin	CSPS SAINT JOSEPH	SAINT JOSEPH	ECOLE CATHOLIQUE	1_oui	18	EN05_CAT_18	13	F	1_oui	1_oui	2_non	0	0	1_oui	1_oui	10	2_non	1_Negative	2_non	0
2023-05-30 17:08:49	CENTRE	sig nonghin	CSPS SAINT JOSEPH	SAINT JOSEPH	ECOLE CATHOLIQUE	1_oui	19	EN05_CAT_19	10	M	1_oui	1_oui	2_non	0	0	1_oui	1_oui	10	2_non	1_Negative	2_non	0
2023-05-30 17:08:52	CENTRE	sig nonghin	CSPS SAINT JOSEPH	SAINT JOSEPH	ECOLE CATHOLIQUE	1_oui	20	EN05_CAT_20	13	M	1_oui	1_oui	2_non	0	0	1_oui	1_oui	10	1_oui	4_( +)	1_oui	27
2023-05-30 17:08:53	CENTRE	sig nonghin	CSPS SAINT JOSEPH	SAINT JOSEPH	ECOLE CATHOLIQUE	1_oui	21	EN05_CAT_21	13	F	1_oui	1_oui	2_non	0	0	1_oui	1_oui	10	2_non	1_Negative	2_non	0
2023-05-30 17:08:54	CENTRE	sig nonghin	CSPS SAINT JOSEPH	SAINT JOSEPH	ECOLE CATHOLIQUE	1_oui	22	EN05_CAT_22	12	F	1_oui	1_oui	2_non	0	0	1_oui	1_oui	10	2_non	1_Negative	2_non	0
2023-05-30 17:08:55	CENTRE	sig nonghin	CSPS SAINT JOSEPH	SAINT JOSEPH	ECOLE CATHOLIQUE	1_oui	23	EN05_CAT_23	12	M	1_oui	1_oui	2_non	0	0	1_oui	1_oui	10	2_non	1_Negative	2_non	0
2023-05-30 17:08:56	CENTRE	sig nonghin	CSPS SAINT JOSEPH	SAINT JOSEPH	ECOLE CATHOLIQUE	1_oui	24	EN05_CAT_24	13	M	1_oui	1_oui	2_non	0	0	1_oui	1_oui	10	2_non	1_Negative	2_non	0
2023-05-24 16:21:30	CENTRE	sig nonghin	CSPS SAINT JOSEPH	SAINT JOSEPH	LE GUIDE	1_oui	1	EN05_GUD_1	7	M	1_oui	1_oui	2_non	0	0	1_oui	1_oui	10	2_non	1_Negative	2_non	0
2023-05-24 16:21:31	CENTRE	sig nonghin	CSPS SAINT JOSEPH	SAINT JOSEPH	LE GUIDE	1_oui	2	EN05_GUD_2	7	F	1_oui	1_oui	2_non	0	0	1_oui	1_oui	10	2_non	1_Negative	2_non	0
2023-05-24 16:21:33	CENTRE	sig nonghin	CSPS SAINT JOSEPH	SAINT JOSEPH	LE GUIDE	1_oui	3	EN05_GUD_3	7	F	1_oui	1_oui	2_non	0	0	1_oui	1_oui	10	2_non	1_Negative	2_non	0
2023-05-24 16:21:36	CENTRE	sig nonghin	CSPS SAINT JOSEPH	SAINT JOSEPH	LE GUIDE	1_oui	4	EN05_GUD_4	7	M	1_oui	1_oui	2_non	0	0	1_oui	1_oui	10	2_non	1_Negative	2_non	0
2023-05-24 16:21:37	CENTRE	sig nonghin	CSPS SAINT JOSEPH	SAINT JOSEPH	LE GUIDE	1_oui	5	EN05_GUD_5	8	F	1_oui	1_oui	2_non	0	0	1_oui	1_oui	10	2_non	1_Negative	2_non	0
2023-05-24 16:21:38	CENTRE	sig nonghin	CSPS SAINT JOSEPH	SAINT JOSEPH	LE GUIDE	1_oui	6	EN05_GUD_6	8	M	1_oui	1_oui	2_non	0	0	1_oui	1_oui	10	2_non	1_Negative	2_non	0
2023-05-24 16:21:39	CENTRE	sig nonghin	CSPS SAINT JOSEPH	SAINT JOSEPH	LE GUIDE	1_oui	7	EN05_GUD_7	8	M	1_oui	1_oui	2_non	0	0	1_oui	1_oui	10	2_non	1_Negative	2_non	0
2023-05-24 16:21:42	CENTRE	sig nonghin	CSPS SAINT JOSEPH	SAINT JOSEPH	LE GUIDE	1_oui	8	EN05_GUD_8	8	F	1_oui	1_oui	2_non	0	0	1_oui	1_oui	10	2_non	1_Negative	2_non	0
2023-05-24 16:21:44	CENTRE	sig nonghin	CSPS SAINT JOSEPH	SAINT JOSEPH	LE GUIDE	1_oui	9	EN05_GUD_9	10	F	1_oui	1_oui	2_non	0	0	1_oui	1_oui	10	2_non	1_Negative	2_non	0
2023-05-24 16:21:45	CENTRE	sig nonghin	CSPS SAINT JOSEPH	SAINT JOSEPH	LE GUIDE	1_oui	10	EN05_GUD_10	10	M	1_oui	1_oui	2_non	0	0	1_oui	1_oui	10	2_non	1_Negative	2_non	0
2023-05-24 16:21:46	CENTRE	sig nonghin	CSPS SAINT JOSEPH	SAINT JOSEPH	LE GUIDE	1_oui	11	EN05_GUD_11	10	M	1_oui	1_oui	2_non	0	0	1_oui	1_oui	10	2_non	1_Negative	2_non	0
2023-05-24 16:21:47	CENTRE	sig nonghin	CSPS SAINT JOSEPH	SAINT JOSEPH	LE GUIDE	1_oui	12	EN05_GUD_12	12	F	1_oui	1_oui	2_non	0	0	1_oui	1_oui	10	2_non	1_Negative	2_non	0
2023-05-24 16:21:48	CENTRE	sig nonghin	CSPS SAINT JOSEPH	SAINT JOSEPH	LE GUIDE	1_oui	13	EN05_GUD_13	9	M	1_oui	1_oui	2_non	0	0	1_oui	1_oui	10	1_oui	5_( ++)	1_oui	243
2023-05-24 16:21:50	CENTRE	sig nonghin	CSPS SAINT JOSEPH	SAINT JOSEPH	LE GUIDE	1_oui	14	EN05_GUD_14	9	M	1_oui	1_oui	2_non	0	0	1_oui	1_oui	10	2_non	1_Negative	2_non	0
2023-05-24 16:21:51	CENTRE	sig nonghin	CSPS SAINT JOSEPH	SAINT JOSEPH	LE GUIDE	1_oui	15	EN05_GUD_15	10	F	1_oui	1_oui	2_non	0	0	1_oui	1_oui	10	2_non	1_Negative	2_non	0
2023-05-24 16:21:52	CENTRE	sig nonghin	CSPS SAINT JOSEPH	SAINT JOSEPH	LE GUIDE	1_oui	16	EN05_GUD_16	14	F	1_oui	1_oui	2_non	0	0	1_oui	1_oui	10	2_non	1_Negative	2_non	0
2023-05-24 16:21:53	CENTRE	sig nonghin	CSPS SAINT JOSEPH	SAINT JOSEPH	LE GUIDE	1_oui	17	EN05_GUD_17	10	F	2_non	1_oui	2_non	0	0	1_oui	1_oui	10	2_non	1_Negative	2_non	0
2023-05-24 16:21:54	CENTRE	sig nonghin	CSPS SAINT JOSEPH	SAINT JOSEPH	LE GUIDE	1_oui	18	EN05_GUD_18	13	F	1_oui	1_oui	2_non	0	0	1_oui	1_oui	10	2_non	1_Negative	2_non	0
2023-05-24 16:21:56	CENTRE	sig nonghin	CSPS SAINT JOSEPH	SAINT JOSEPH	LE GUIDE	1_oui	19	EN05_GUD_19	10	F	1_oui	1_oui	2_non	0	0	1_oui	1_oui	10	1_oui	4_( +)	1_oui	9
2023-05-24 16:21:57	CENTRE	sig nonghin	CSPS SAINT JOSEPH	SAINT JOSEPH	LE GUIDE	1_oui	20	EN05_GUD_20	13	F	1_oui	1_oui	2_non	0	0	1_oui	1_oui	10	2_non	1_Negative	2_non	0
2023-05-24 16:21:58	CENTRE	sig nonghin	CSPS SAINT JOSEPH	SAINT JOSEPH	LE GUIDE	1_oui	21	EN05_GUD_21	11	M	1_oui	1_oui	2_non	0	0	1_oui	1_oui	10	2_non	1_Negative	2_non	0
2023-05-24 16:21:59	CENTRE	sig nonghin	CSPS SAINT JOSEPH	SAINT JOSEPH	LE GUIDE	1_oui	22	EN05_GUD_22	11	M	1_oui	1_oui	2_non	0	0	1_oui	1_oui	10	2_non	1_Negative	2_non	0
2023-05-24 16:22:02	CENTRE	sig nonghin	CSPS SAINT JOSEPH	SAINT JOSEPH	LE GUIDE	1_oui	23	EN05_GUD_23	14	F	1_oui	1_oui	2_non	0	0	1_oui	1_oui	10	2_non	1_Negative	2_non	0
2023-05-24 16:22:04	CENTRE	sig nonghin	CSPS SAINT JOSEPH	SAINT JOSEPH	LE GUIDE	1_oui	24	EN05_GUD_24	14	F	1_oui	1_oui	2_non	0	0	1_oui	1_oui	10	2_non	1_Negative	2_non	0
2023-05-28 07:02:24	CENTRE	sig nonghin	CSPS SAINT JOSEPH	SAINT JOSEPH	SAINT JOSEPH A	1_oui	1	EN06_SJA_1	7	F	1_oui	1_oui	2_non	0	0	1_oui	1_oui	10	2_non	1_Negative	2_non	0
2023-05-28 07:02:25	CENTRE	sig nonghin	CSPS SAINT JOSEPH	SAINT JOSEPH	SAINT JOSEPH A	1_oui	2	EN06_SJA_2	7	M	1_oui	1_oui	2_non	0	0	1_oui	1_oui	10	1_oui	4_( +)	2_non	0
2023-05-28 07:02:26	CENTRE	sig nonghin	CSPS SAINT JOSEPH	SAINT JOSEPH	SAINT JOSEPH A	1_oui	3	EN06_SJA_3	7	M	1_oui	1_oui	2_non	0	0	1_oui	1_oui	10	2_non	1_Negative	2_non	0
2023-05-28 07:02:27	CENTRE	sig nonghin	CSPS SAINT JOSEPH	SAINT JOSEPH	SAINT JOSEPH A	1_oui	4	EN06_SJA_4	7	M	1_oui	1_oui	2_non	0	0	1_oui	1_oui	10	2_non	1_Negative	2_non	0
2023-05-28 07:02:28	CENTRE	sig nonghin	CSPS SAINT JOSEPH	SAINT JOSEPH	SAINT JOSEPH A	1_oui	5	EN06_SJA_5	7	M	1_oui	1_oui	2_non	0	0	1_oui	1_oui	10	2_non	1_Negative	2_non	0
2023-05-28 07:02:29	CENTRE	sig nonghin	CSPS SAINT JOSEPH	SAINT JOSEPH	SAINT JOSEPH A	1_oui	6	EN06_SJA_6	8	F	1_oui	1_oui	2_non	0	0	1_oui	1_oui	10	2_non	1_Negative	2_non	0
2023-05-28 07:02:30	CENTRE	sig nonghin	CSPS SAINT JOSEPH	SAINT JOSEPH	SAINT JOSEPH A	1_oui	7	EN06_SJA_7	8	F	1_oui	1_oui	2_non	0	0	1_oui	1_oui	10	2_non	1_Negative	2_non	0
2023-05-28 07:02:31	CENTRE	sig nonghin	CSPS SAINT JOSEPH	SAINT JOSEPH	SAINT JOSEPH A	1_oui	8	EN06_SJA_8	8	F	1_oui	1_oui	2_non	0	0	1_oui	1_oui	10	1_oui	5_( ++)	1_oui	650
2023-05-28 07:02:32	CENTRE	sig nonghin	CSPS SAINT JOSEPH	SAINT JOSEPH	SAINT JOSEPH A	1_oui	9	EN06_SJA_9	8	F	1_oui	1_oui	2_non	0	0	1_oui	1_oui	10	2_non	1_Negative	2_non	0
2023-05-28 07:02:34	CENTRE	sig nonghin	CSPS SAINT JOSEPH	SAINT JOSEPH	SAINT JOSEPH A	1_oui	10	EN06_SJA_10	8	M	1_oui	1_oui	2_non	0	0	1_oui	1_oui	10	2_non	1_Negative	2_non	0
2023-05-28 07:02:35	CENTRE	sig nonghin	CSPS SAINT JOSEPH	SAINT JOSEPH	SAINT JOSEPH A	1_oui	11	EN06_SJA_11	8	M	1_oui	1_oui	2_non	0	0	1_oui	1_oui	10	2_non	1_Negative	2_non	0
2023-05-28 07:02:36	CENTRE	sig nonghin	CSPS SAINT JOSEPH	SAINT JOSEPH	SAINT JOSEPH A	1_oui	12	EN06_SJA_12	8	M	1_oui	1_oui	2_non	0	0	1_oui	1_oui	10	2_non	1_Negative	2_non	0
2023-05-28 07:02:37	CENTRE	sig nonghin	CSPS SAINT JOSEPH	SAINT JOSEPH	SAINT JOSEPH A	1_oui	13	EN06_SJA_13	8	F	1_oui	1_oui	2_non	0	0	1_oui	1_oui	10	2_non	1_Negative	2_non	0
2023-05-28 07:02:38	CENTRE	sig nonghin	CSPS SAINT JOSEPH	SAINT JOSEPH	SAINT JOSEPH A	1_oui	14	EN06_SJA_14	9	F	1_oui	1_oui	2_non	0	0	1_oui	1_oui	10	1_oui	4_( +)	2_non	0
2023-05-28 07:02:39	CENTRE	sig nonghin	CSPS SAINT JOSEPH	SAINT JOSEPH	SAINT JOSEPH A	1_oui	15	EN06_SJA_15	10	F	1_oui	1_oui	2_non	0	0	1_oui	1_oui	10	2_non	1_Negative	2_non	0
2023-05-28 07:02:40	CENTRE	sig nonghin	CSPS SAINT JOSEPH	SAINT JOSEPH	SAINT JOSEPH A	1_oui	16	EN06_SJA_16	11	F	1_oui	1_oui	2_non	0	0	1_oui	1_oui	10	2_non	1_Negative	2_non	0
2023-05-28 07:02:41	CENTRE	sig nonghin	CSPS SAINT JOSEPH	SAINT JOSEPH	SAINT JOSEPH A	1_oui	17	EN06_SJA_17	11	M	1_oui	1_oui	2_non	0	0	1_oui	1_oui	10	2_non	1_Negative	2_non	0
2023-05-28 07:02:42	CENTRE	sig nonghin	CSPS SAINT JOSEPH	SAINT JOSEPH	SAINT JOSEPH A	1_oui	18	EN06_SJA_18	11	M	1_oui	1_oui	2_non	0	0	1_oui	1_oui	10	2_non	1_Negative	2_non	0
2023-05-28 07:02:43	CENTRE	sig nonghin	CSPS SAINT JOSEPH	SAINT JOSEPH	SAINT JOSEPH A	1_oui	19	EN06_SJA_19	6	M	1_oui	1_oui	2_non	0	0	1_oui	1_oui	10	2_non	1_Negative	2_non	0
2023-05-28 07:02:44	CENTRE	sig nonghin	CSPS SAINT JOSEPH	SAINT JOSEPH	SAINT JOSEPH A	1_oui	20	EN06_SJA_20	10	M	1_oui	1_oui	2_non	0	0	1_oui	1_oui	10	2_non	1_Negative	2_non	0
2023-05-28 07:02:45	CENTRE	sig nonghin	CSPS SAINT JOSEPH	SAINT JOSEPH	SAINT JOSEPH A	1_oui	21	EN06_SJA_21	10	M	1_oui	1_oui	2_non	0	0	1_oui	1_oui	10	2_non	1_Negative	2_non	0
2023-05-28 07:02:46	CENTRE	sig nonghin	CSPS SAINT JOSEPH	SAINT JOSEPH	SAINT JOSEPH A	1_oui	22	EN06_SJA_22	10	F	1_oui	1_oui	2_non	0	0	1_oui	1_oui	10	2_non	1_Negative	2_non	0
2023-05-28 07:02:47	CENTRE	sig nonghin	CSPS SAINT JOSEPH	SAINT JOSEPH	SAINT JOSEPH A	1_oui	23	EN06_SJA_23	10	F	1_oui	1_oui	2_non	0	0	1_oui	1_oui	10	2_non	1_Negative	2_non	0
2023-05-28 07:02:48	CENTRE	sig nonghin	CSPS SAINT JOSEPH	SAINT JOSEPH	SAINT JOSEPH A	1_oui	24	EN06_SJA_24	7	F	1_oui	1_oui	2_non	0	0	1_oui	1_oui	10	2_non	1_Negative	2_non	0
2023-05-28 07:02:50	CENTRE	sig nonghin	CSPS SAINT JOSEPH	SAINT JOSEPH	SAINT JOSEPH B	1_oui	1	EN06_SJB_1	7	F	1_oui	1_oui	2_non	0	0	1_oui	1_oui	10	2_non	1_Negative	2_non	0
2023-05-28 08:01:49	CENTRE	sig nonghin	CSPS SAINT JOSEPH	SAINT JOSEPH	SAINT JOSEPH B	1_oui	2	EN06_SJB_2	9	F	1_oui	1_oui	2_non	0	0	1_oui	1_oui	10	2_non	1_Negative	2_non	0
2023-05-28 08:01:51	CENTRE	sig nonghin	CSPS SAINT JOSEPH	SAINT JOSEPH	SAINT JOSEPH B	1_oui	3	EN06_SJB_3	6	M	1_oui	1_oui	2_non	0	0	1_oui	1_oui	10	2_non	1_Negative	2_non	0
2023-05-28 08:01:52	CENTRE	sig nonghin	CSPS SAINT JOSEPH	SAINT JOSEPH	SAINT JOSEPH B	1_oui	4	EN06_SJB_4	10	M	1_oui	1_oui	2_non	0	0	1_oui	1_oui	10	2_non	1_Negative	2_non	0
2023-05-28 08:01:53	CENTRE	sig nonghin	CSPS SAINT JOSEPH	SAINT JOSEPH	SAINT JOSEPH B	1_oui	5	EN06_SJB_5	9	F	1_oui	1_oui	2_non	0	0	1_oui	1_oui	10	2_non	1_Negative	2_non	0
2023-05-28 08:01:54	CENTRE	sig nonghin	CSPS SAINT JOSEPH	SAINT JOSEPH	SAINT JOSEPH B	1_oui	6	EN06_SJB_6	7	F	1_oui	1_oui	2_non	0	0	1_oui	1_oui	10	2_non	1_Negative	2_non	0
2023-05-28 08:01:55	CENTRE	sig nonghin	CSPS SAINT JOSEPH	SAINT JOSEPH	SAINT JOSEPH B	1_oui	7	EN06_SJB_7	9	M	1_oui	1_oui	2_non	0	0	1_oui	1_oui	10	2_non	1_Negative	2_non	0
2023-05-28 08:01:57	CENTRE	sig nonghin	CSPS SAINT JOSEPH	SAINT JOSEPH	SAINT JOSEPH B	1_oui	8	EN06_SJB_8	13	M	1_oui	1_oui	2_non	0	0	1_oui	1_oui	10	2_non	1_Negative	2_non	0
2023-05-28 08:01:58	CENTRE	sig nonghin	CSPS SAINT JOSEPH	SAINT JOSEPH	SAINT JOSEPH B	1_oui	9	EN06_SJB_9	9	F	1_oui	1_oui	2_non	0	0	1_oui	1_oui	10	2_non	1_Negative	2_non	0
2023-05-28 08:01:59	CENTRE	sig nonghin	CSPS SAINT JOSEPH	SAINT JOSEPH	SAINT JOSEPH B	1_oui	10	EN06_SJB_10	8	M	1_oui	1_oui	2_non	0	0	1_oui	1_oui	10	2_non	1_Negative	2_non	0
2023-05-28 08:02:00	CENTRE	sig nonghin	CSPS SAINT JOSEPH	SAINT JOSEPH	SAINT JOSEPH B	1_oui	11	EN06_SJB_11	9	F	1_oui	1_oui	2_non	0	0	1_oui	1_oui	10	2_non	1_Negative	2_non	0
2023-05-28 08:02:01	CENTRE	sig nonghin	CSPS SAINT JOSEPH	SAINT JOSEPH	SAINT JOSEPH B	1_oui	12	EN06_SJB_12	10	M	1_oui	1_oui	2_non	0	0	1_oui	1_oui	10	2_non	1_Negative	2_non	0
2023-05-28 08:02:02	CENTRE	sig nonghin	CSPS SAINT JOSEPH	SAINT JOSEPH	SAINT JOSEPH B	1_oui	13	EN06_SJB_13	11	F	1_oui	1_oui	2_non	0	0	1_oui	1_oui	10	2_non	1_Negative	2_non	0
2023-05-28 08:02:03	CENTRE	sig nonghin	CSPS SAINT JOSEPH	SAINT JOSEPH	SAINT JOSEPH B	1_oui	14	EN06_SJB_14	8	F	1_oui	1_oui	2_non	0	0	1_oui	1_oui	10	2_non	1_Negative	2_non	0
2023-05-28 08:02:04	CENTRE	sig nonghin	CSPS SAINT JOSEPH	SAINT JOSEPH	SAINT JOSEPH B	1_oui	15	EN06_SJB_15	9	M	1_oui	1_oui	2_non	0	0	1_oui	1_oui	10	2_non	1_Negative	2_non	0
2023-05-28 08:02:06	CENTRE	sig nonghin	CSPS SAINT JOSEPH	SAINT JOSEPH	SAINT JOSEPH B	1_oui	16	EN06_SJB_16	10	M	1_oui	1_oui	2_non	0	0	1_oui	1_oui	10	2_non	1_Negative	2_non	0
2023-05-28 08:02:06	CENTRE	sig nonghin	CSPS SAINT JOSEPH	SAINT JOSEPH	SAINT JOSEPH B	1_oui	17	EN06_SJB_17	12	F	1_oui	1_oui	2_non	0	0	1_oui	1_oui	10	2_non	1_Negative	2_non	0
2023-05-28 08:02:07	CENTRE	sig nonghin	CSPS SAINT JOSEPH	SAINT JOSEPH	SAINT JOSEPH B	1_oui	18	EN06_SJB_18	11	F	1_oui	1_oui	2_non	0	0	1_oui	1_oui	10	2_non	1_Negative	2_non	0
2023-05-28 08:02:08	CENTRE	sig nonghin	CSPS SAINT JOSEPH	SAINT JOSEPH	SAINT JOSEPH B	1_oui	19	EN06_SJB_19	12	M	1_oui	1_oui	2_non	0	0	1_oui	1_oui	10	2_non	1_Negative	2_non	0
2023-05-28 08:02:10	CENTRE	sig nonghin	CSPS SAINT JOSEPH	SAINT JOSEPH	SAINT JOSEPH B	1_oui	20	EN06_SJB_20	13	M	1_oui	1_oui	2_non	0	0	1_oui	1_oui	10	2_non	1_Negative	2_non	0
2023-05-28 08:02:11	CENTRE	sig nonghin	CSPS SAINT JOSEPH	SAINT JOSEPH	SAINT JOSEPH B	1_oui	21	EN06_SJB_21	12	M	1_oui	1_oui	2_non	0	0	1_oui	1_oui	10	2_non	1_Negative	2_non	0
2023-05-28 08:02:12	CENTRE	sig nonghin	CSPS SAINT JOSEPH	SAINT JOSEPH	SAINT JOSEPH B	1_oui	22	EN06_SJB_22	14	M	1_oui	1_oui	2_non	0	0	1_oui	1_oui	10	2_non	1_Negative	2_non	0
2023-05-28 08:02:13	CENTRE	sig nonghin	CSPS SAINT JOSEPH	SAINT JOSEPH	SAINT JOSEPH B	1_oui	23	EN06_SJB_23	12	F	1_oui	1_oui	2_non	0	0	1_oui	1_oui	10	2_non	1_Negative	2_non	0
2023-05-28 08:02:14	CENTRE	sig nonghin	CSPS SAINT JOSEPH	SAINT JOSEPH	SAINT JOSEPH B	1_oui	24	EN06_SJB_24	14	F	1_oui	1_oui	2_non	0	0	1_oui	1_oui	10	2_non	1_Negative	2_non	0
2023-05-23 21:30:30	CENTRE	sig nonghin	KAMBOINCIN	KAMBOINCIN	KAMBOINCIN A	1_oui	1	EN05_KMA_1	7	F	1_oui	1_oui	2_non	0	0	1_oui	1_oui	10	2_non	1_Negative	2_non	0
2023-05-23 21:30:31	CENTRE	sig nonghin	KAMBOINCIN	KAMBOINCIN	KAMBOINCIN A	1_oui	2	EN05_KMA_2	7	F	1_oui	1_oui	2_non	0	0	1_oui	1_oui	10	2_non	1_Negative	2_non	0
2023-05-23 21:30:32	CENTRE	sig nonghin	KAMBOINCIN	KAMBOINCIN	KAMBOINCIN A	1_oui	3	EN05_KMA_3	6	M	1_oui	1_oui	2_non	0	0	1_oui	1_oui	10	2_non	1_Negative	2_non	0
2023-05-23 21:30:33	CENTRE	sig nonghin	KAMBOINCIN	KAMBOINCIN	KAMBOINCIN A	1_oui	4	EN05_KMA_4	7	M	1_oui	1_oui	2_non	0	0	1_oui	1_oui	10	2_non	1_Negative	2_non	0
2023-05-23 21:30:36	CENTRE	sig nonghin	KAMBOINCIN	KAMBOINCIN	KAMBOINCIN A	1_oui	5	EN05_KMA_5	7	F	1_oui	1_oui	2_non	0	0	1_oui	1_oui	10	2_non	2_ Tracenonhaemolyse	2_non	0
2023-05-23 21:30:37	CENTRE	sig nonghin	KAMBOINCIN	KAMBOINCIN	KAMBOINCIN A	1_oui	6	EN05_KMA_6	9	F	1_oui	1_oui	2_non	0	0	1_oui	1_oui	10	2_non	1_Negative	2_non	0
2023-05-23 21:30:39	CENTRE	sig nonghin	KAMBOINCIN	KAMBOINCIN	KAMBOINCIN A	1_oui	7	EN05_KMA_7	8	M	1_oui	1_oui	2_non	0	0	1_oui	1_oui	10	2_non	1_Negative	2_non	0
2023-05-23 21:30:41	CENTRE	sig nonghin	KAMBOINCIN	KAMBOINCIN	KAMBOINCIN A	1_oui	8	EN05_KMA_8	9	M	1_oui	1_oui	2_non	0	0	1_oui	1_oui	10	2_non	1_Negative	2_non	0
2023-05-23 21:30:42	CENTRE	sig nonghin	KAMBOINCIN	KAMBOINCIN	KAMBOINCIN A	1_oui	9	EN05_KMA_9	9	M	1_oui	1_oui	2_non	0	0	1_oui	1_oui	10	2_non	1_Negative	2_non	0
2023-05-23 21:30:43	CENTRE	sig nonghin	KAMBOINCIN	KAMBOINCIN	KAMBOINCIN A	1_oui	10	EN05_KMA_10	9	M	1_oui	1_oui	2_non	0	0	1_oui	1_oui	10	2_non	1_Negative	2_non	0
2023-05-23 21:30:44	CENTRE	sig nonghin	KAMBOINCIN	KAMBOINCIN	KAMBOINCIN A	1_oui	11	EN05_KMA_11	9	F	1_oui	1_oui	2_non	0	0	1_oui	1_oui	10	2_non	1_Negative	2_non	0
2023-05-23 21:30:46	CENTRE	sig nonghin	KAMBOINCIN	KAMBOINCIN	KAMBOINCIN A	1_oui	12	EN05_KMA_12	9	F	1_oui	1_oui	2_non	0	0	1_oui	1_oui	10	2_non	1_Negative	2_non	0
2023-05-23 21:30:48	CENTRE	sig nonghin	KAMBOINCIN	KAMBOINCIN	KAMBOINCIN A	1_oui	13	EN05_KMA_13	12	M	1_oui	1_oui	2_non	0	0	1_oui	1_oui	10	2_non	1_Negative	2_non	0
2023-05-23 21:30:49	CENTRE	sig nonghin	KAMBOINCIN	KAMBOINCIN	KAMBOINCIN A	1_oui	14	EN05_KMA_14	10	M	1_oui	1_oui	2_non	0	0	1_oui	1_oui	10	2_non	1_Negative	2_non	0
2023-05-23 21:30:50	CENTRE	sig nonghin	KAMBOINCIN	KAMBOINCIN	KAMBOINCIN A	1_oui	15	EN05_KMA_15	13	F	1_oui	1_oui	2_non	0	0	1_oui	1_oui	10	2_non	1_Negative	2_non	0
2023-05-23 21:30:52	CENTRE	sig nonghin	KAMBOINCIN	KAMBOINCIN	KAMBOINCIN A	1_oui	16	EN05_KMA_16	12	F	1_oui	1_oui	2_non	0	0	1_oui	1_oui	10	2_non	1_Negative	2_non	0
2023-05-23 21:30:55	CENTRE	sig nonghin	KAMBOINCIN	KAMBOINCIN	KAMBOINCIN A	1_oui	17	EN05_KMA_17	10	M	1_oui	1_oui	2_non	0	0	1_oui	1_oui	10	2_non	1_Negative	2_non	0
2023-05-23 21:30:57	CENTRE	sig nonghin	KAMBOINCIN	KAMBOINCIN	KAMBOINCIN A	1_oui	18	EN05_KMA_18	10	M	1_oui	1_oui	2_non	0	0	1_oui	1_oui	10	2_non	1_Negative	2_non	0
2023-05-23 21:30:59	CENTRE	sig nonghin	KAMBOINCIN	KAMBOINCIN	KAMBOINCIN A	1_oui	19	EN05_KMA_19	10	F	1_oui	1_oui	2_non	0	0	1_oui	1_oui	10	2_non	1_Negative	2_non	0
2023-05-23 21:31:00	CENTRE	sig nonghin	KAMBOINCIN	KAMBOINCIN	KAMBOINCIN A	1_oui	20	EN05_KMA_20	12	F	1_oui	1_oui	2_non	0	0	1_oui	1_oui	10	2_non	1_Negative	2_non	0
2023-05-23 21:31:02	CENTRE	sig nonghin	KAMBOINCIN	KAMBOINCIN	KAMBOINCIN A	1_oui	21	EN05_KMA_21	11	F	1_oui	1_oui	2_non	0	0	1_oui	1_oui	10	1_oui	4_( +)	2_non	0
2023-05-23 21:31:03	CENTRE	sig nonghin	KAMBOINCIN	KAMBOINCIN	KAMBOINCIN A	1_oui	22	EN05_KMA_22	11	M	1_oui	1_oui	2_non	0	0	1_oui	1_oui	10	2_non	1_Negative	2_non	0
2023-05-23 21:31:05	CENTRE	sig nonghin	KAMBOINCIN	KAMBOINCIN	KAMBOINCIN A	1_oui	23	EN05_KMA_23	12	M	1_oui	1_oui	2_non	0	0	1_oui	1_oui	10	2_non	1_Negative	2_non	0
2023-05-23 21:31:06	CENTRE	sig nonghin	KAMBOINCIN	KAMBOINCIN	KAMBOINCIN A	1_oui	24	EN05_KMA_24	14	F	1_oui	1_oui	2_non	0	0	1_oui	1_oui	10	2_non	1_Negative	2_non	0
2023-05-23 22:18:54	CENTRE	sig nonghin	KAMBOINCIN	KAMBOINCIN	KAMBOINCIN B	1_oui	1	EN05_KMB_1	7	F	1_oui	1_oui	2_non	0	0	1_oui	1_oui	10	2_non	1_Negative	2_non	0
2023-05-23 22:18:55	CENTRE	sig nonghin	KAMBOINCIN	KAMBOINCIN	KAMBOINCIN B	1_oui	2	EN05_KMB_2	7	F	1_oui	1_oui	2_non	0	0	1_oui	1_oui	10	2_non	1_Negative	2_non	0
2023-05-23 22:18:56	CENTRE	sig nonghin	KAMBOINCIN	KAMBOINCIN	KAMBOINCIN B	1_oui	3	EN05_KMB_3	6	M	1_oui	1_oui	2_non	0	0	1_oui	1_oui	10	2_non	1_Negative	2_non	0
2023-05-23 22:18:57	CENTRE	sig nonghin	KAMBOINCIN	KAMBOINCIN	KAMBOINCIN B	1_oui	4	EN05_KMB_4	7	M	1_oui	1_oui	2_non	0	0	1_oui	1_oui	10	2_non	1_Negative	2_non	0
2023-05-23 22:18:59	CENTRE	sig nonghin	KAMBOINCIN	KAMBOINCIN	KAMBOINCIN B	1_oui	5	EN05_KMB_5	10	M	1_oui	1_oui	2_non	0	0	1_oui	1_oui	10	2_non	1_Negative	2_non	0
2023-05-23 22:19:01	CENTRE	sig nonghin	KAMBOINCIN	KAMBOINCIN	KAMBOINCIN B	1_oui	6	EN05_KMB_6	7	M	1_oui	1_oui	2_non	0	0	1_oui	1_oui	10	2_non	1_Negative	2_non	0
2023-05-23 22:19:03	CENTRE	sig nonghin	KAMBOINCIN	KAMBOINCIN	KAMBOINCIN B	1_oui	7	EN05_KMB_7	10	F	1_oui	1_oui	2_non	0	0	1_oui	1_oui	10	2_non	1_Negative	2_non	0
2023-05-23 22:19:04	CENTRE	sig nonghin	KAMBOINCIN	KAMBOINCIN	KAMBOINCIN B	1_oui	8	EN05_KMB_8	9	F	1_oui	1_oui	2_non	0	0	1_oui	1_oui	10	2_non	1_Negative	2_non	0
2023-05-23 22:19:05	CENTRE	sig nonghin	KAMBOINCIN	KAMBOINCIN	KAMBOINCIN B	1_oui	9	EN05_KMB_9	10	F	1_oui	1_oui	2_non	0	0	1_oui	1_oui	10	2_non	1_Negative	2_non	0
2023-05-23 22:19:07	CENTRE	sig nonghin	KAMBOINCIN	KAMBOINCIN	KAMBOINCIN B	1_oui	10	EN05_KMB_10	10	M	1_oui	1_oui	2_non	0	0	1_oui	1_oui	10	2_non	1_Negative	2_non	0
2023-05-23 22:19:08	CENTRE	sig nonghin	KAMBOINCIN	KAMBOINCIN	KAMBOINCIN B	1_oui	11	EN05_KMB_11	10	F	1_oui	1_oui	2_non	0	0	1_oui	1_oui	10	2_non	1_Negative	2_non	0
2023-05-23 22:19:10	CENTRE	sig nonghin	KAMBOINCIN	KAMBOINCIN	KAMBOINCIN B	1_oui	12	EN05_KMB_12	10	M	1_oui	1_oui	2_non	0	0	1_oui	1_oui	10	2_non	1_Negative	2_non	0
2023-05-23 22:19:11	CENTRE	sig nonghin	KAMBOINCIN	KAMBOINCIN	KAMBOINCIN B	1_oui	13	EN05_KMB_13	10	M	1_oui	1_oui	2_non	0	0	1_oui	1_oui	10	2_non	1_Negative	2_non	0
2023-05-23 22:19:12	CENTRE	sig nonghin	KAMBOINCIN	KAMBOINCIN	KAMBOINCIN B	1_oui	14	EN05_KMB_14	9	F	1_oui	1_oui	2_non	0	0	1_oui	1_oui	10	2_non	1_Negative	2_non	0
2023-05-23 22:19:13	CENTRE	sig nonghin	KAMBOINCIN	KAMBOINCIN	KAMBOINCIN B	1_oui	15	EN05_KMB_15	11	F	1_oui	1_oui	2_non	0	0	1_oui	1_oui	10	2_non	1_Negative	2_non	0
2023-05-23 22:19:14	CENTRE	sig nonghin	KAMBOINCIN	KAMBOINCIN	KAMBOINCIN B	1_oui	16	EN05_KMB_16	11	F	1_oui	1_oui	2_non	0	0	1_oui	1_oui	10	2_non	1_Negative	2_non	0
2023-05-23 22:19:15	CENTRE	sig nonghin	KAMBOINCIN	KAMBOINCIN	KAMBOINCIN B	1_oui	17	EN05_KMB_17	11	M	1_oui	1_oui	2_non	0	0	1_oui	1_oui	10	2_non	1_Negative	2_non	0
2023-05-23 22:19:16	CENTRE	sig nonghin	KAMBOINCIN	KAMBOINCIN	KAMBOINCIN B	1_oui	18	EN05_KMB_18	10	M	1_oui	1_oui	2_non	0	0	1_oui	1_oui	10	2_non	1_Negative	2_non	0
2023-05-23 22:19:18	CENTRE	sig nonghin	KAMBOINCIN	KAMBOINCIN	KAMBOINCIN B	1_oui	19	EN05_KMB_19	13	F	1_oui	1_oui	2_non	0	0	1_oui	1_oui	10	2_non	1_Negative	2_non	0
2023-05-23 22:19:19	CENTRE	sig nonghin	KAMBOINCIN	KAMBOINCIN	KAMBOINCIN B	1_oui	21	EN05_KMB_21	13	M	1_oui	1_oui	2_non	0	0	1_oui	1_oui	10	2_non	1_Negative	2_non	0
2023-05-23 22:19:21	CENTRE	sig nonghin	KAMBOINCIN	KAMBOINCIN	KAMBOINCIN B	1_oui	20	EN05_KMB_20	12	F	1_oui	1_oui	2_non	0	0	1_oui	1_oui	10	2_non	1_Negative	2_non	0
2023-05-23 22:19:22	CENTRE	sig nonghin	KAMBOINCIN	KAMBOINCIN	KAMBOINCIN B	1_oui	22	EN05_KMB_22	10	M	1_oui	1_oui	2_non	0	0	1_oui	1_oui	10	2_non	1_Negative	2_non	0
2023-05-23 22:19:23	CENTRE	sig nonghin	KAMBOINCIN	KAMBOINCIN	KAMBOINCIN B	1_oui	23	EN05_KMB_23	13	F	1_oui	1_oui	2_non	0	0	1_oui	1_oui	10	2_non	1_Negative	2_non	0
2023-05-23 22:19:24	CENTRE	sig nonghin	KAMBOINCIN	KAMBOINCIN	KAMBOINCIN B	1_oui	24	EN05_KMB_24	12	F	1_oui	1_oui	2_non	0	0	1_oui	1_oui	10	2_non	1_Negative	2_non	0
2023-05-30 07:22:56	CENTRE	sig nonghin	ZIBAKO	WAVOUGE	WAVOUGE	1_oui	1	EN06_WAV_1	7	F	1_oui	1_oui	2_non	0	0	1_oui	1_oui	10	2_non	1_Negative	2_non	0
2023-05-30 07:22:58	CENTRE	sig nonghin	ZIBAKO	WAVOUGE	WAVOUGE	1_oui	2	EN06_WAV_2	6	F	1_oui	1_oui	2_non	0	0	1_oui	1_oui	10	2_non	1_Negative	2_non	0
2023-05-30 07:22:59	CENTRE	sig nonghin	ZIBAKO	WAVOUGE	WAVOUGE	1_oui	3	EN06_WAV_3	7	M	1_oui	1_oui	2_non	0	0	1_oui	1_oui	10	2_non	1_Negative	2_non	0
2023-05-30 07:23:00	CENTRE	sig nonghin	ZIBAKO	WAVOUGE	WAVOUGE	1_oui	4	EN06_WAV_4	9	M	1_oui	1_oui	2_non	0	0	1_oui	1_oui	10	2_non	1_Negative	2_non	0
2023-05-30 07:23:01	CENTRE	sig nonghin	ZIBAKO	WAVOUGE	WAVOUGE	1_oui	5	EN06_WAV_5	8	F	1_oui	1_oui	2_non	0	0	1_oui	1_oui	10	2_non	1_Negative	2_non	0
2023-05-30 07:23:02	CENTRE	sig nonghin	ZIBAKO	WAVOUGE	WAVOUGE	1_oui	6	EN06_WAV_6	9	F	1_oui	1_oui	2_non	0	0	1_oui	1_oui	10	2_non	1_Negative	2_non	0
2023-05-30 07:23:03	CENTRE	sig nonghin	ZIBAKO	WAVOUGE	WAVOUGE	1_oui	7	EN06_WAV_7	8	M	1_oui	1_oui	2_non	0	0	1_oui	1_oui	10	2_non	1_Negative	2_non	0
2023-05-30 07:23:04	CENTRE	sig nonghin	ZIBAKO	WAVOUGE	WAVOUGE	1_oui	8	EN06_WAV_8	8	M	1_oui	1_oui	2_non	0	0	1_oui	1_oui	10	2_non	1_Negative	2_non	0
2023-05-30 07:23:05	CENTRE	sig nonghin	ZIBAKO	WAVOUGE	WAVOUGE	1_oui	9	EN06_WAV_9	9	F	1_oui	1_oui	2_non	0	0	1_oui	1_oui	10	2_non	1_Negative	2_non	0
2023-05-30 07:23:06	CENTRE	sig nonghin	ZIBAKO	WAVOUGE	WAVOUGE	1_oui	10	EN06_WAV_10	9	F	1_oui	1_oui	2_non	0	0	1_oui	1_oui	10	2_non	1_Negative	2_non	0
2023-05-30 07:23:07	CENTRE	sig nonghin	ZIBAKO	WAVOUGE	WAVOUGE	1_oui	11	EN06_WAV_11	8	M	1_oui	1_oui	2_non	0	0	1_oui	1_oui	10	2_non	1_Negative	2_non	0
2023-05-30 07:23:08	CENTRE	sig nonghin	ZIBAKO	WAVOUGE	WAVOUGE	1_oui	12	EN06_WAV_12	9	M	1_oui	1_oui	2_non	0	0	1_oui	1_oui	10	2_non	1_Negative	2_non	0
2023-05-30 07:23:09	CENTRE	sig nonghin	ZIBAKO	WAVOUGE	WAVOUGE	1_oui	13	EN06_WAV_13	11	F	1_oui	1_oui	2_non	0	0	1_oui	1_oui	10	2_non	1_Negative	2_non	0
2023-05-30 07:23:10	CENTRE	sig nonghin	ZIBAKO	WAVOUGE	WAVOUGE	1_oui	14	EN06_WAV_14	10	F	1_oui	1_oui	2_non	0	0	1_oui	1_oui	10	2_non	1_Negative	2_non	0
2023-05-30 07:23:11	CENTRE	sig nonghin	ZIBAKO	WAVOUGE	WAVOUGE	1_oui	15	EN06_WAV_15	9	M	1_oui	1_oui	2_non	0	0	1_oui	1_oui	10	1_oui	4_( +)	2_non	0
2023-05-30 07:23:12	CENTRE	sig nonghin	ZIBAKO	WAVOUGE	WAVOUGE	1_oui	16	EN06_WAV_16	9	M	1_oui	1_oui	2_non	0	0	1_oui	1_oui	10	2_non	1_Negative	2_non	0
2023-05-30 07:23:13	CENTRE	sig nonghin	ZIBAKO	WAVOUGE	WAVOUGE	1_oui	17	EN06_WAV_17	11	F	1_oui	1_oui	2_non	0	0	1_oui	1_oui	10	2_non	1_Negative	2_non	0
2023-05-30 07:23:14	CENTRE	sig nonghin	ZIBAKO	WAVOUGE	WAVOUGE	1_oui	18	EN06_WAV_18	10	F	1_oui	1_oui	2_non	0	0	1_oui	1_oui	10	2_non	1_Negative	2_non	0
2023-05-30 07:23:15	CENTRE	sig nonghin	ZIBAKO	WAVOUGE	WAVOUGE	1_oui	19	EN06_WAV_19	11	M	1_oui	1_oui	2_non	0	0	1_oui	1_oui	10	2_non	1_Negative	2_non	0
2023-05-30 07:23:16	CENTRE	sig nonghin	ZIBAKO	WAVOUGE	WAVOUGE	1_oui	20	EN06_WAV_20	11	M	1_oui	1_oui	2_non	0	0	1_oui	1_oui	10	2_non	1_Negative	2_non	0
2023-05-30 07:23:17	CENTRE	sig nonghin	ZIBAKO	WAVOUGE	WAVOUGE	1_oui	21	EN06_WAV_21	12	F	1_oui	1_oui	2_non	0	0	1_oui	1_oui	10	2_non	1_Negative	2_non	0
2023-05-30 07:23:18	CENTRE	sig nonghin	ZIBAKO	WAVOUGE	WAVOUGE	1_oui	22	EN06_WAV_22	13	F	1_oui	1_oui	2_non	0	0	1_oui	1_oui	10	2_non	1_Negative	2_non	0
2023-05-30 07:23:20	CENTRE	sig nonghin	ZIBAKO	WAVOUGE	WAVOUGE	1_oui	23	EN06_WAV_23	12	M	1_oui	1_oui	2_non	0	0	1_oui	1_oui	10	2_non	1_Negative	2_non	0
2023-05-30 07:23:21	CENTRE	sig nonghin	ZIBAKO	WAVOUGE	WAVOUGE	1_oui	24	EN06_WAV_24	13	M	1_oui	1_oui	2_non	0	0	1_oui	1_oui	10	2_non	1_Negative	2_non	0
2023-05-30 07:22:31	CENTRE	sig nonghin	ZIBAKO	ZIBAKO	ZIBAKO	1_oui	1	EN06_ZIB_1	12	F	1_oui	1_oui	2_non	0	0	1_oui	1_oui	10	2_non	1_Negative	2_non	0
2023-05-30 07:22:32	CENTRE	sig nonghin	ZIBAKO	ZIBAKO	ZIBAKO	1_oui	2	EN06_ZIB_2	10	F	1_oui	1_oui	2_non	0	0	1_oui	1_oui	10	2_non	1_Negative	2_non	0
2023-05-30 07:22:33	CENTRE	sig nonghin	ZIBAKO	ZIBAKO	ZIBAKO	1_oui	3	EN06_ZIB_3	10	M	1_oui	1_oui	2_non	0	0	1_oui	1_oui	10	1_oui	4_( +)	2_non	0
2023-05-30 07:22:34	CENTRE	sig nonghin	ZIBAKO	ZIBAKO	ZIBAKO	1_oui	4	EN06_ZIB_4	10	M	1_oui	1_oui	2_non	0	0	1_oui	1_oui	10	2_non	1_Negative	2_non	0
2023-05-30 07:22:35	CENTRE	sig nonghin	ZIBAKO	ZIBAKO	ZIBAKO	1_oui	5	EN06_ZIB_5	12	M	1_oui	1_oui	2_non	0	0	1_oui	1_oui	10	2_non	1_Negative	2_non	0
2023-05-30 07:22:36	CENTRE	sig nonghin	ZIBAKO	ZIBAKO	ZIBAKO	1_oui	6	EN06_ZIB_6	12	M	1_oui	1_oui	2_non	0	0	1_oui	1_oui	10	2_non	1_Negative	2_non	0
2023-05-30 07:22:37	CENTRE	sig nonghin	ZIBAKO	ZIBAKO	ZIBAKO	1_oui	7	EN06_ZIB_7	12	F	1_oui	1_oui	2_non	0	0	1_oui	1_oui	10	2_non	1_Negative	2_non	0
2023-05-30 07:22:38	CENTRE	sig nonghin	ZIBAKO	ZIBAKO	ZIBAKO	1_oui	8	EN06_ZIB_8	12	F	1_oui	1_oui	2_non	0	0	1_oui	1_oui	10	2_non	1_Negative	2_non	0
2023-05-30 07:22:39	CENTRE	sig nonghin	ZIBAKO	ZIBAKO	ZIBAKO	1_oui	9	EN06_ZIB_9	10	F	1_oui	1_oui	2_non	0	0	1_oui	1_oui	10	2_non	1_Negative	2_non	0
2023-05-30 07:22:40	CENTRE	sig nonghin	ZIBAKO	ZIBAKO	ZIBAKO	1_oui	10	EN06_ZIB_10	10	F	1_oui	1_oui	2_non	0	0	1_oui	1_oui	10	2_non	1_Negative	2_non	0
2023-05-30 07:22:41	CENTRE	sig nonghin	ZIBAKO	ZIBAKO	ZIBAKO	1_oui	11	EN06_ZIB_11	11	M	1_oui	1_oui	2_non	0	0	1_oui	1_oui	10	2_non	1_Negative	2_non	0
2023-05-30 07:22:42	CENTRE	sig nonghin	ZIBAKO	ZIBAKO	ZIBAKO	1_oui	12	EN06_ZIB_12	13	M	1_oui	1_oui	2_non	0	0	1_oui	1_oui	10	2_non	1_Negative	2_non	0
2023-05-30 07:22:43	CENTRE	sig nonghin	ZIBAKO	ZIBAKO	ZIBAKO	1_oui	13	EN06_ZIB_13	9	F	1_oui	1_oui	2_non	0	0	1_oui	1_oui	10	1_oui	4_( +)	2_non	0
2023-05-30 07:22:44	CENTRE	sig nonghin	ZIBAKO	ZIBAKO	ZIBAKO	1_oui	14	EN06_ZIB_14	9	F	1_oui	1_oui	2_non	0	0	1_oui	1_oui	10	2_non	1_Negative	2_non	0
2023-05-30 07:22:46	CENTRE	sig nonghin	ZIBAKO	ZIBAKO	ZIBAKO	1_oui	15	EN06_ZIB_15	9	M	1_oui	1_oui	2_non	0	0	1_oui	1_oui	10	2_non	1_Negative	2_non	0
2023-05-30 07:22:47	CENTRE	sig nonghin	ZIBAKO	ZIBAKO	ZIBAKO	1_oui	16	EN06_ZIB_16	9	M	1_oui	1_oui	2_non	0	0	1_oui	1_oui	10	1_oui	4_( +)	2_non	0
2023-05-30 07:22:48	CENTRE	sig nonghin	ZIBAKO	ZIBAKO	ZIBAKO	1_oui	17	EN06_ZIB_17	7	M	1_oui	1_oui	2_non	0	0	1_oui	1_oui	10	2_non	1_Negative	2_non	0
2023-05-30 07:22:49	CENTRE	sig nonghin	ZIBAKO	ZIBAKO	ZIBAKO	1_oui	18	EN06_ZIB_18	7	M	1_oui	1_oui	2_non	0	0	1_oui	1_oui	10	2_non	1_Negative	2_non	0
2023-05-30 07:22:50	CENTRE	sig nonghin	ZIBAKO	ZIBAKO	ZIBAKO	1_oui	19	EN06_ZIB_19	8	F	1_oui	1_oui	2_non	0	0	1_oui	1_oui	10	2_non	1_Negative	2_non	0
2023-05-30 07:22:51	CENTRE	sig nonghin	ZIBAKO	ZIBAKO	ZIBAKO	1_oui	20	EN06_ZIB_20	9	F	1_oui	1_oui	2_non	0	0	1_oui	1_oui	10	2_non	1_Negative	2_non	0
2023-05-30 07:22:51	CENTRE	sig nonghin	ZIBAKO	ZIBAKO	ZIBAKO	1_oui	21	EN06_ZIB_21	8	M	1_oui	1_oui	2_non	0	0	1_oui	1_oui	10	2_non	1_Negative	2_non	0
2023-05-30 07:22:53	CENTRE	sig nonghin	ZIBAKO	ZIBAKO	ZIBAKO	1_oui	22	EN06_ZIB_22	6	M	1_oui	1_oui	2_non	0	0	1_oui	1_oui	10	2_non	1_Negative	2_non	0
2023-05-30 07:22:53	CENTRE	sig nonghin	ZIBAKO	ZIBAKO	ZIBAKO	1_oui	23	EN06_ZIB_23	6	F	1_oui	1_oui	2_non	0	0	1_oui	1_oui	10	2_non	1_Negative	2_non	0
2023-05-30 07:22:55	CENTRE	sig nonghin	ZIBAKO	ZIBAKO	ZIBAKO	1_oui	24	EN06_ZIB_24	9	F	1_oui	1_oui	2_non	0	0	1_oui	1_oui	10	1_oui	4_( +)	2_non	0
	Centre-Est	garango	Ouarégou	BANGOULA	BANGOULA	1_oui	1	EN02_BAG_1	7	F	1_oui	1_oui	2_non	0	0	1_oui	1_oui	10	2_non	1_Negative	2_non	0
	Centre-Est	garango	Ouarégou	BANGOULA	BANGOULA	1_oui	2	EN02_BAG_2	7	F	1_oui	1_oui	2_non	0	0	1_oui	1_oui	10	2_non	1_Negative	2_non	0
	Centre-Est	garango	Ouarégou	BANGOULA	BANGOULA	1_oui	3	EN02_BAG_3	7	M	1_oui	1_oui	2_non	0	0	1_oui	1_oui	10	2_non	1_Negative	2_non	0
	Centre-Est	garango	Ouarégou	BANGOULA	BANGOULA	1_oui	4	EN02_BAG_4	7	M	1_oui	1_oui	2_non	0	0	1_oui	1_oui	10	2_non	1_Negative	2_non	0
	Centre-Est	garango	Ouarégou	BANGOULA	BANGOULA	1_oui	5	EN02_BAG_5	7	M	1_oui	1_oui	2_non	0	0	1_oui	1_oui	10	2_non	2_ Tracenonhaemolyse	2_non	0
	Centre-Est	garango	Ouarégou	BANGOULA	BANGOULA	1_oui	6	EN02_BAG_6	8	M	1_oui	1_oui	2_non	0	0	1_oui	1_oui	10	2_non	1_Negative	2_non	0
	Centre-Est	garango	Ouarégou	BANGOULA	BANGOULA	1_oui	7	EN02_BAG_7	9	F	1_oui	1_oui	2_non	0	0	1_oui	1_oui	10	2_non	1_Negative	2_non	0
	Centre-Est	garango	Ouarégou	BANGOULA	BANGOULA	1_oui	8	EN02_BAG_8	9	F	1_oui	1_oui	2_non	0	0	1_oui	1_oui	10	2_non	1_Negative	2_non	0
	Centre-Est	garango	Ouarégou	BANGOULA	BANGOULA	1_oui	9	EN02_BAG_9	10	M	1_oui	1_oui	2_non	0	0	1_oui	1_oui	10	2_non	1_Negative	2_non	0
	Centre-Est	garango	Ouarégou	BANGOULA	BANGOULA	1_oui	10	EN02_BAG_10	11	M	1_oui	1_oui	2_non	0	0	1_oui	1_oui	10	2_non	1_Negative	2_non	0
	Centre-Est	garango	Ouarégou	BANGOULA	BANGOULA	1_oui	11	EN02_BAG_11	9	F	1_oui	1_oui	2_non	0	0	1_oui	1_oui	10	2_non	1_Negative	2_non	0
	Centre-Est	garango	Ouarégou	BANGOULA	BANGOULA	1_oui	12	EN02_BAG_12	11	F	1_oui	1_oui	2_non	0	0	1_oui	1_oui	10	2_non	1_Negative	2_non	0
	Centre-Est	garango	Ouarégou	BANGOULA	BANGOULA	1_oui	13	EN02_BAG_13	11	F	1_oui	1_oui	2_non	0	0	1_oui	1_oui	10	2_non	1_Negative	2_non	0
	Centre-Est	garango	Ouarégou	BANGOULA	BANGOULA	1_oui	14	EN02_BAG_14	12	F	1_oui	1_oui	2_non	0	0	1_oui	1_oui	10	2_non	1_Negative	2_non	0
	Centre-Est	garango	Ouarégou	BANGOULA	BANGOULA	1_oui	15	EN02_BAG_15	11	M	1_oui	1_oui	2_non	0	0	1_oui	1_oui	10	2_non	1_Negative	2_non	0
	Centre-Est	garango	Ouarégou	BANGOULA	BANGOULA	1_oui	16	EN02_BAG_16	12	M	1_oui	1_oui	2_non	0	0	1_oui	1_oui	10	2_non	1_Negative	2_non	0
	Centre-Est	garango	Ouarégou	BANGOULA	BANGOULA	1_oui	17	EN02_BAG_17	12	M	1_oui	1_oui	2_non	0	0	1_oui	1_oui	10	2_non	1_Negative	2_non	0
	Centre-Est	garango	Ouarégou	BANGOULA	BANGOULA	1_oui	18	EN02_BAG_18	12	M	1_oui	1_oui	2_non	0	0	1_oui	1_oui	10	2_non	1_Negative	2_non	0
	Centre-Est	garango	Ouarégou	BANGOULA	BANGOULA	1_oui	19	EN02_BAG_19	12	F	1_oui	1_oui	2_non	0	0	1_oui	1_oui	10	2_non	1_Negative	2_non	0
	Centre-Est	garango	Ouarégou	BANGOULA	BANGOULA	1_oui	20	EN02_BAG_20	13	F	1_oui	1_oui	2_non	0	0	1_oui	1_oui	10	2_non	1_Negative	2_non	0
	Centre-Est	garango	Ouarégou	BANGOULA	BANGOULA	1_oui	21	EN02_BAG_21	12	F	1_oui	1_oui	2_non	0	0	1_oui	1_oui	10	2_non	1_Negative	2_non	0
	Centre-Est	garango	Ouarégou	BANGOULA	BANGOULA	1_oui	22	EN02_BAG_22	12	F	1_oui	1_oui	2_non	0	0	1_oui	1_oui	10	2_non	1_Negative	2_non	0
	Centre-Est	garango	Ouarégou	BANGOULA	BANGOULA	1_oui	23	EN02_BAG_23	12	M	1_oui	1_oui	2_non	0	0	1_oui	1_oui	10	2_non	1_Negative	2_non	0
	Centre-Est	garango	Ouarégou	BANGOULA	BANGOULA	1_oui	24	EN02_BAG_24	13	M	1_oui	1_oui	2_non	0	0	1_oui	1_oui	10	2_non	1_Negative	2_non	0
	Centre-Est	garango	Niaogho 1	Bassindingo	Bassindingo	1_oui	1	EN01_BAS_1	8	F	1_oui	1_oui	2_non	0	0	1_oui	1_oui	10	2_non	1_Negative	2_non	0
	Centre-Est	garango	Niaogho 1	Bassindingo	Bassindingo	1_oui	2	EN01_BAS_2	8	F	1_oui	1_oui	2_non	0	0	1_oui	1_oui	10	2_non	1_Negative	2_non	0
	Centre-Est	garango	Niaogho 1	Bassindingo	Bassindingo	1_oui	3	EN01_BAS_3	7	M	1_oui	1_oui	2_non	0	0	1_oui	1_oui	10	1_oui	3_ Tracehaemolyse	2_non	0
	Centre-Est	garango	Niaogho 1	Bassindingo	Bassindingo	1_oui	4	EN01_BAS_4	10	M	1_oui	1_oui	2_non	0	0	1_oui	1_oui	10	2_non	1_Negative	2_non	0
	Centre-Est	garango	Niaogho 1	Bassindingo	Bassindingo	1_oui	5	EN01_BAS_5	10	M	1_oui	1_oui	2_non	0	0	1_oui	1_oui	10	2_non	1_Negative	2_non	0
	Centre-Est	garango	Niaogho 1	Bassindingo	Bassindingo	1_oui	6	EN01_BAS_6	8	M	1_oui	1_oui	2_non	0	0	1_oui	1_oui	10	2_non	1_Negative	2_non	0
	Centre-Est	garango	Niaogho 1	Bassindingo	Bassindingo	1_oui	8	EN01_BAS_8	10	F	1_oui	1_oui	2_non	0	0	1_oui	1_oui	10	2_non	1_Negative	2_non	0
	Centre-Est	garango	Niaogho 1	Bassindingo	Bassindingo	1_oui	9	EN01_BAS_9	10	F	1_oui	1_oui	2_non	0	0	1_oui	1_oui	10	2_non	1_Negative	2_non	0
	Centre-Est	garango	Niaogho 1	Bassindingo	Bassindingo	1_oui	10	EN01_BAS_10	9	F	1_oui	1_oui	2_non	0	0	1_oui	1_oui	10	2_non	1_Negative	2_non	0
	Centre-Est	garango	Niaogho 1	Bassindingo	Bassindingo	1_oui	11	EN01_BAS_11	10	M	1_oui	1_oui	2_non	0	0	1_oui	1_oui	10	2_non	1_Negative	2_non	0
	Centre-Est	garango	Niaogho 1	Bassindingo	Bassindingo	1_oui	12	EN01_BAS_12	10	M	1_oui	1_oui	2_non	0	0	1_oui	1_oui	10	2_non	1_Negative	2_non	0
	Centre-Est	garango	Niaogho 1	Bassindingo	Bassindingo	1_oui	14	EN01_BAS_14	11	M	1_oui	1_oui	2_non	0	0	1_oui	1_oui	10	2_non	1_Negative	2_non	0
	Centre-Est	garango	Niaogho 1	Bassindingo	Bassindingo	1_oui	13	EN01_BAS_13	10	M	1_oui	1_oui	2_non	0	0	1_oui	1_oui	10	2_non	1_Negative	2_non	0
	Centre-Est	garango	Niaogho 1	Bassindingo	Bassindingo	1_oui	15	EN01_BAS_15	10	F	1_oui	1_oui	2_non	0	0	1_oui	1_oui	10	2_non	1_Negative	2_non	0
	Centre-Est	garango	Niaogho 1	Bassindingo	Bassindingo	1_oui	16	EN01_BAS_16	11	F	1_oui	1_oui	2_non	0	0	1_oui	1_oui	10	2_non	1_Negative	2_non	0
	Centre-Est	garango	Niaogho 1	Bassindingo	Bassindingo	1_oui	18	EN01_BAS_18	12	M	1_oui	1_oui	2_non	0	0	1_oui	1_oui	10	2_non	1_Negative	2_non	0
	Centre-Est	garango	Niaogho 1	Bassindingo	Bassindingo	1_oui	17	EN01_BAS_17	12	M	1_oui	1_oui	2_non	0	0	1_oui	1_oui	10	2_non	1_Negative	2_non	0
	Centre-Est	garango	Niaogho 1	Bassindingo	Bassindingo	1_oui	19	EN01_BAS_19	13	F	1_oui	1_oui	2_non	0	0	1_oui	1_oui	10	2_non	1_Negative	2_non	0
	Centre-Est	garango	Niaogho 1	Bassindingo	Bassindingo	1_oui	20	EN01_BAS_20	11	F	1_oui	1_oui	2_non	0	0	1_oui	1_oui	10	2_non	1_Negative	2_non	0
	Centre-Est	garango	Niaogho 1	Bassindingo	Bassindingo	1_oui	21	EN01_BAS_21	12	M	1_oui	1_oui	2_non	0	0	1_oui	1_oui	10	2_non	1_Negative	2_non	0
	Centre-Est	garango	Niaogho 1	Bassindingo	Bassindingo	1_oui	22	EN01_BAS_22	13	F	1_oui	1_oui	2_non	0	0	1_oui	1_oui	10	1_oui	3_ Tracehaemolyse	2_non	0
	Centre-Est	garango	Niaogho 1	Bassindingo	Bassindingo	1_oui	23	EN01_BAS_23	13	F	1_oui	1_oui	2_non	0	0	1_oui	1_oui	10	2_non	1_Negative	2_non	0
	Centre-Est	garango	Niaogho 1	Bassindingo	Bassindingo	1_oui	24	EN01_BAS_24	12	M	1_oui	1_oui	2_non	0	0	1_oui	1_oui	10	2_non	1_Negative	2_non	0
	Centre-Est	garango	Niaogho 1	Bassindingo	Bassindingo	1_oui	7	EN01_BAS_7	10	F	1_oui	1_oui	2_non	0	0	1_oui	1_oui	10	2_non	1_Negative	2_non	0
	Centre-Est	garango	Boussouma	Batto	Batto	1_oui	6	EN01_BAT_6	8	F	1_oui	1_oui	2_non	0	0	1_oui	1_oui	10	2_non	1_Negative	2_non	0
	Centre-Est	garango	Boussouma	Batto	Batto	1_oui	9	EN01_BAT_9	9	M	1_oui	1_oui	2_non	0	0	1_oui	1_oui	10	2_non	1_Negative	2_non	0
	Centre-Est	garango	Boussouma	Batto	Batto	1_oui	18	EN01_BAT_18	11	M	1_oui	1_oui	2_non	0	0	1_oui	1_oui	10	2_non	1_Negative	2_non	0
	Centre-Est	garango	Boussouma	Batto	Batto	1_oui	5	EN01_BAT_5	7	F	1_oui	1_oui	2_non	0	0	1_oui	1_oui	10	2_non	1_Negative	2_non	0
	Centre-Est	garango	Boussouma	Batto	Batto	1_oui	13	EN01_BAT_13	11	M	1_oui	1_oui	2_non	0	0	1_oui	1_oui	10	2_non	1_Negative	2_non	0
	Centre-Est	garango	Boussouma	Batto	Batto	1_oui	11	EN01_BAT_11	10	F	1_oui	1_oui	2_non	0	0	1_oui	1_oui	10	2_non	1_Negative	2_non	0
	Centre-Est	garango	Boussouma	Batto	Batto	1_oui	8	EN01_BAT_8	8	M	1_oui	1_oui	2_non	0	0	1_oui	1_oui	10	2_non	1_Negative	2_non	0
	Centre-Est	garango	Boussouma	Batto	Batto	1_oui	19	EN01_BAT_19	11	F	1_oui	1_oui	2_non	0	0	1_oui	1_oui	10	2_non	1_Negative	2_non	0
	Centre-Est	garango	Boussouma	Batto	Batto	1_oui	22	EN01_BAT_22	12	M	1_oui	1_oui	2_non	0	0	1_oui	1_oui	10	2_non	1_Negative	2_non	0
	Centre-Est	garango	Boussouma	Batto	Batto	1_oui	3	EN01_BAT_3	7	M	1_oui	1_oui	2_non	0	0	1_oui	1_oui	10	2_non	1_Negative	2_non	0
	Centre-Est	garango	Boussouma	Batto	Batto	1_oui	16	EN01_BAT_16	12	F	1_oui	1_oui	2_non	0	0	1_oui	1_oui	10	1_oui	3_ Tracehaemolyse	2_non	0
	Centre-Est	garango	Boussouma	Batto	Batto	1_oui	10	EN01_BAT_10	10	M	1_oui	1_oui	2_non	0	0	1_oui	1_oui	10	2_non	1_Negative	2_non	0
	Centre-Est	garango	Boussouma	Batto	Batto	1_oui	20	EN01_BAT_20	12	F	1_oui	1_oui	2_non	0	0	1_oui	1_oui	10	2_non	1_Negative	2_non	0
	Centre-Est	garango	Boussouma	Batto	Batto	1_oui	7	EN01_BAT_7	8	M	1_oui	1_oui	2_non	0	0	1_oui	1_oui	10	1_oui	3_ Tracehaemolyse	2_non	0
	Centre-Est	garango	Boussouma	Batto	Batto	1_oui	23	EN01_BAT_23	12	F	1_oui	1_oui	2_non	0	0	1_oui	1_oui	10	2_non	1_Negative	2_non	0
	Centre-Est	garango	Boussouma	Batto	Batto	1_oui	12	EN01_BAT_12	9	F	1_oui	1_oui	2_non	0	0	1_oui	1_oui	10	2_non	1_Negative	2_non	0
	Centre-Est	garango	Boussouma	Batto	Batto	1_oui	4	EN01_BAT_4	7	M	1_oui	1_oui	2_non	0	0	1_oui	1_oui	10	2_non	1_Negative	2_non	0
	Centre-Est	garango	Boussouma	Batto	Batto	1_oui	2	EN01_BAT_2	7	F	1_oui	1_oui	2_non	0	0	1_oui	1_oui	10	2_non	1_Negative	2_non	0
	Centre-Est	garango	Boussouma	Batto	Batto	1_oui	21	EN01_BAT_21	12	M	1_oui	1_oui	2_non	0	0	1_oui	1_oui	10	2_non	1_Negative	2_non	0
	Centre-Est	garango	Boussouma	Batto	Batto	1_oui	14	EN01_BAT_14	9	M	1_oui	1_oui	2_non	0	0	1_oui	1_oui	10	2_non	1_Negative	2_non	0
	Centre-Est	garango	Boussouma	Batto	Batto	1_oui	24	EN01_BAT_24	12	F	1_oui	1_oui	2_non	0	0	1_oui	1_oui	10	2_non	1_Negative	2_non	0
	Centre-Est	garango	Boussouma	Batto	Batto	1_oui	17	EN01_BAT_17	11	M	1_oui	1_oui	2_non	0	0	1_oui	1_oui	10	2_non	1_Negative	2_non	0
	Centre-Est	garango	Boussouma	Batto	Batto	1_oui	1	EN01_BAT_1	7	F	1_oui	1_oui	2_non	0	0	1_oui	1_oui	10	2_non	1_Negative	2_non	0
	Centre-Est	garango	Boussouma	Batto	Batto	1_oui	15	EN01_BAT_15	10	F	1_oui	1_oui	2_non	0	0	1_oui	1_oui	10	2_non	1_Negative	2_non	0
	Centre-Est	garango	Fingla	Beguedo Peulh	Beguedo Peulh	1_oui	1	EN01_BEG_1	6	F	1_oui	1_oui	2_non	0	0	1_oui	1_oui	10	2_non	1_Negative	2_non	0
	Centre-Est	garango	Fingla	Beguedo Peulh	Beguedo Peulh	1_oui	2	EN01_BEG_2	5	F	1_oui	1_oui	2_non	0	0	1_oui	1_oui	10	2_non	1_Negative	2_non	0
	Centre-Est	garango	Fingla	Beguedo Peulh	Beguedo Peulh	1_oui	3	EN01_BEG_3	6	F	1_oui	1_oui	2_non	0	0	1_oui	1_oui	10	2_non	1_Negative	2_non	0
	Centre-Est	garango	Fingla	Beguedo Peulh	Beguedo Peulh	1_oui	4	EN01_BEG_4	7	F	1_oui	1_oui	2_non	0	0	1_oui	1_oui	10	2_non	1_Negative	2_non	0
	Centre-Est	garango	Fingla	Beguedo Peulh	Beguedo Peulh	1_oui	5	EN01_BEG_5	7	M	1_oui	1_oui	2_non	0	0	1_oui	1_oui	10	2_non	1_Negative	2_non	0
	Centre-Est	garango	Fingla	Beguedo Peulh	Beguedo Peulh	1_oui	6	EN01_BEG_6	7	M	1_oui	1_oui	2_non	0	0	1_oui	1_oui	10	2_non	1_Negative	2_non	0
	Centre-Est	garango	Fingla	Beguedo Peulh	Beguedo Peulh	1_oui	7	EN01_BEG_7	7	M	1_oui	1_oui	2_non	0	0	1_oui	1_oui	10	2_non	1_Negative	2_non	0
	Centre-Est	garango	Fingla	Beguedo Peulh	Beguedo Peulh	1_oui	8	EN01_BEG_8	13	M	1_oui	1_oui	2_non	0	0	1_oui	1_oui	10	2_non	1_Negative	2_non	0
	Centre-Est	garango	Fingla	Beguedo Peulh	Beguedo Peulh	1_oui	9	EN01_BEG_9	13	M	1_oui	1_oui	2_non	0	0	1_oui	1_oui	10	2_non	1_Negative	2_non	0
	Centre-Est	garango	Fingla	Beguedo Peulh	Beguedo Peulh	1_oui	10	EN01_BEG_10	13	M	1_oui	1_oui	2_non	0	0	1_oui	1_oui	10	2_non	1_Negative	2_non	0
	Centre-Est	garango	Fingla	Beguedo Peulh	Beguedo Peulh	1_oui	12	EN01_BEG_12	12	M	1_oui	1_oui	2_non	0	0	1_oui	1_oui	10	1_oui	3_ Tracehaemolyse	2_non	0
	Centre-Est	garango	Fingla	Beguedo Peulh	Beguedo Peulh	1_oui	11	EN01_BEG_11	13	M	1_oui	1_oui	2_non	0	0	1_oui	1_oui	10	2_non	1_Negative	2_non	0
	Centre-Est	garango	Fingla	Beguedo Peulh	Beguedo Peulh	1_oui	13	EN01_BEG_13	11	F	1_oui	1_oui	2_non	0	0	1_oui	1_oui	10	2_non	1_Negative	2_non	0
	Centre-Est	garango	Fingla	Beguedo Peulh	Beguedo Peulh	1_oui	14	EN01_BEG_14	11	F	1_oui	1_oui	2_non	0	0	1_oui	1_oui	10	2_non	1_Negative	2_non	0
	Centre-Est	garango	Fingla	Beguedo Peulh	Beguedo Peulh	1_oui	15	EN01_BEG_15	13	F	1_oui	1_oui	2_non	0	0	1_oui	1_oui	10	2_non	1_Negative	2_non	0
	Centre-Est	garango	Fingla	Beguedo Peulh	Beguedo Peulh	1_oui	16	EN01_BEG_16	13	M	1_oui	1_oui	2_non	0	0	1_oui	1_oui	10	2_non	1_Negative	2_non	0
	Centre-Est	garango	Fingla	Beguedo Peulh	Beguedo Peulh	1_oui	17	EN01_BEG_17	13	M	1_oui	1_oui	2_non	0	0	1_oui	1_oui	10	2_non	1_Negative	2_non	0
	Centre-Est	garango	Fingla	Beguedo Peulh	Beguedo Peulh	1_oui	18	EN01_BEG_18	12	M	1_oui	1_oui	2_non	0	0	1_oui	1_oui	10	2_non	1_Negative	2_non	0
	Centre-Est	garango	Fingla	Beguedo Peulh	Beguedo Peulh	1_oui	19	EN01_BEG_19	14	M	1_oui	1_oui	2_non	0	0	1_oui	1_oui	10	1_oui	3_ Tracehaemolyse	2_non	0
	Centre-Est	garango	Fingla	Beguedo Peulh	Beguedo Peulh	1_oui	20	EN01_BEG_20	13	F	1_oui	1_oui	2_non	0	0	1_oui	1_oui	10	2_non	1_Negative	2_non	0
	Centre-Est	garango	Fingla	Beguedo Peulh	Beguedo Peulh	1_oui	21	EN01_BEG_21	12	F	1_oui	1_oui	2_non	0	0	1_oui	1_oui	10	2_non	1_Negative	2_non	0
	Centre-Est	garango	Fingla	Beguedo Peulh	Beguedo Peulh	1_oui	22	EN01_BEG_22	12	F	1_oui	1_oui	2_non	0	0	1_oui	1_oui	10	2_non	1_Negative	2_non	0
	Centre-Est	garango	Fingla	Beguedo Peulh	Beguedo Peulh	1_oui	23	EN01_BEG_23	14	F	1_oui	1_oui	2_non	0	0	1_oui	1_oui	10	2_non	1_Negative	2_non	0
	Centre-Est	garango	Fingla	Beguedo Peulh	Beguedo Peulh	1_oui	24	EN01_BEG_24	14	F	1_oui	1_oui	2_non	0	0	1_oui	1_oui	10	2_non	1_Negative	2_non	0
	Centre-Est	garango	Kombinatenga	Boulgala	Boulgala	1_oui	22	EN02_BOG_22	9	F	1_oui	1_oui	2_non	0	0	1_oui	1_oui	10	2_non	1_Negative	2_non	0
	Centre-Est	garango	Kombinatenga	Boulgala	Boulgala	1_oui	11	EN02_BOG_11	13	M	1_oui	1_oui	2_non	0	0	1_oui	1_oui	10	2_non	1_Negative	2_non	0
	Centre-Est	garango	Kombinatenga	Boulgala	Boulgala	1_oui	24	EN02_BOG_24	13	M	1_oui	1_oui	2_non	0	0	1_oui	1_oui	10	2_non	1_Negative	2_non	0
	Centre-Est	garango	Kombinatenga	Boulgala	Boulgala	1_oui	8	EN02_BOG_8	7	F	1_oui	1_oui	2_non	0	0	1_oui	1_oui	10	2_non	1_Negative	2_non	0
	Centre-Est	garango	Kombinatenga	Boulgala	Boulgala	1_oui	15	EN02_BOG_15	13	M	1_oui	1_oui	2_non	0	0	1_oui	1_oui	10	2_non	1_Negative	2_non	0
	Centre-Est	garango	Kombinatenga	Boulgala	Boulgala	1_oui	21	EN02_BOG_21	9	F	1_oui	1_oui	2_non	0	0	1_oui	1_oui	10	2_non	1_Negative	2_non	0
	Centre-Est	garango	Kombinatenga	Boulgala	Boulgala	1_oui	3	EN02_BOG_3	8	M	1_oui	1_oui	2_non	0	0	1_oui	1_oui	10	2_non	1_Negative	2_non	0
	Centre-Est	garango	Kombinatenga	Boulgala	Boulgala	1_oui	14	EN02_BOG_14	11	F	1_oui	1_oui	2_non	0	0	1_oui	1_oui	10	2_non	1_Negative	2_non	0
	Centre-Est	garango	Kombinatenga	Boulgala	Boulgala	1_oui	2	EN02_BOG_2	8	M	1_oui	1_oui	2_non	0	0	1_oui	1_oui	10	2_non	1_Negative	2_non	0
	Centre-Est	garango	Kombinatenga	Boulgala	Boulgala	1_oui	18	EN02_BOG_18	12	F	1_oui	1_oui	2_non	0	0	1_oui	1_oui	10	2_non	1_Negative	2_non	0
	Centre-Est	garango	Kombinatenga	Boulgala	Boulgala	1_oui	5	EN02_BOG_5	8	F	1_oui	1_oui	2_non	0	0	1_oui	1_oui	10	2_non	1_Negative	2_non	0
	Centre-Est	garango	Kombinatenga	Boulgala	Boulgala	1_oui	7	EN02_BOG_7	8	F	1_oui	1_oui	2_non	0	0	1_oui	1_oui	10	2_non	2_ Tracenonhaemolyse	2_non	0
	Centre-Est	garango	Kombinatenga	Boulgala	Boulgala	1_oui	17	EN02_BOG_17	10	F	1_oui	1_oui	2_non	0	0	1_oui	1_oui	10	2_non	1_Negative	2_non	0
	Centre-Est	garango	Kombinatenga	Boulgala	Boulgala	1_oui	1	EN02_BOG_1	7	M	1_oui	1_oui	2_non	0	0	1_oui	1_oui	10	2_non	1_Negative	2_non	0
	Centre-Est	garango	Kombinatenga	Boulgala	Boulgala	1_oui	9	EN02_BOG_9	12	F	1_oui	1_oui	2_non	0	0	1_oui	1_oui	10	2_non	1_Negative	2_non	0
	Centre-Est	garango	Kombinatenga	Boulgala	Boulgala	1_oui	6	EN02_BOG_6	8	F	1_oui	1_oui	2_non	0	0	1_oui	1_oui	10	2_non	1_Negative	2_non	0
	Centre-Est	garango	Kombinatenga	Boulgala	Boulgala	1_oui	10	EN02_BOG_10	13	F	1_oui	1_oui	2_non	0	0	1_oui	1_oui	10	2_non	1_Negative	2_non	0
	Centre-Est	garango	Kombinatenga	Boulgala	Boulgala	1_oui	20	EN02_BOG_20	10	M	1_oui	1_oui	2_non	0	0	1_oui	1_oui	10	2_non	1_Negative	2_non	0
	Centre-Est	garango	Kombinatenga	Boulgala	Boulgala	1_oui	19	EN02_BOG_19	11	M	1_oui	1_oui	2_non	0	0	1_oui	1_oui	10	2_non	1_Negative	2_non	0
	Centre-Est	garango	Kombinatenga	Boulgala	Boulgala	1_oui	16	EN02_BOG_16	12	M	1_oui	1_oui	2_non	0	0	1_oui	1_oui	10	2_non	1_Negative	2_non	0
	Centre-Est	garango	Kombinatenga	Boulgala	Boulgala	1_oui	23	EN02_BOG_23	12	M	1_oui	1_oui	2_non	0	0	1_oui	1_oui	10	2_non	1_Negative	2_non	0
	Centre-Est	garango	Kombinatenga	Boulgala	Boulgala	1_oui	4	EN02_BOG_4	8	M	1_oui	1_oui	2_non	0	0	1_oui	1_oui	10	2_non	1_Negative	2_non	0
	Centre-Est	garango	Kombinatenga	Boulgala	Boulgala	1_oui	12	EN02_BOG_12	13	M	1_oui	1_oui	2_non	0	0	1_oui	1_oui	10	2_non	1_Negative	2_non	0
	Centre-Est	garango	Kombinatenga	Boulgala	Boulgala	1_oui	13	EN02_BOG_13	11	F	1_oui	1_oui	2_non	0	0	1_oui	1_oui	10	2_non	1_Negative	2_non	0
	Centre-Est	garango	Dango	Dierma	Dierma	1_oui	1	EN01_DIR_1	7	F	1_oui	1_oui	2_non	0	0	1_oui	1_oui	10	2_non	1_Negative	2_non	0
	Centre-Est	garango	Dango	Dierma	Dierma	1_oui	2	EN01_DIR_2	7	M	1_oui	1_oui	2_non	0	0	1_oui	1_oui	10	2_non	1_Negative	2_non	0
	Centre-Est	garango	Dango	Dierma	Dierma	1_oui	3	EN01_DIR_3	6	M	1_oui	1_oui	2_non	0	0	1_oui	1_oui	10	2_non	1_Negative	2_non	0
	Centre-Est	garango	Dango	Dierma	Dierma	1_oui	4	EN01_DIR_4	7	F	1_oui	1_oui	2_non	0	0	1_oui	1_oui	10	2_non	1_Negative	2_non	0
	Centre-Est	garango	Dango	Dierma	Dierma	1_oui	5	EN01_DIR_5	9	M	1_oui	1_oui	2_non	0	0	1_oui	1_oui	10	2_non	1_Negative	2_non	0
	Centre-Est	garango	Dango	Dierma	Dierma	1_oui	6	EN01_DIR_6	8	M	1_oui	1_oui	2_non	0	0	1_oui	1_oui	10	1_oui	3_ Tracehaemolyse	2_non	0
	Centre-Est	garango	Dango	Dierma	Dierma	1_oui	7	EN01_DIR_7	9	F	1_oui	1_oui	2_non	0	0	1_oui	1_oui	10	2_non	1_Negative	2_non	0
	Centre-Est	garango	Dango	Dierma	Dierma	1_oui	8	EN01_DIR_8	7	F	1_oui	1_oui	2_non	0	0	1_oui	1_oui	10	2_non	1_Negative	2_non	0
	Centre-Est	garango	Dango	Dierma	Dierma	1_oui	9	EN01_DIR_9	10	M	1_oui	1_oui	2_non	0	0	1_oui	1_oui	10	2_non	1_Negative	2_non	0
	Centre-Est	garango	Dango	Dierma	Dierma	1_oui	10	EN01_DIR_10	10	M	1_oui	1_oui	2_non	0	0	1_oui	1_oui	10	2_non	1_Negative	2_non	0
	Centre-Est	garango	Dango	Dierma	Dierma	1_oui	11	EN01_DIR_11	10	F	1_oui	1_oui	2_non	0	0	1_oui	1_oui	10	2_non	1_Negative	2_non	0
	Centre-Est	garango	Dango	Dierma	Dierma	1_oui	12	EN01_DIR_12	9	F	1_oui	1_oui	2_non	0	0	1_oui	1_oui	10	2_non	1_Negative	2_non	0
	Centre-Est	garango	Dango	Dierma	Dierma	1_oui	13	EN01_DIR_13	10	M	1_oui	1_oui	2_non	0	0	1_oui	1_oui	10	2_non	1_Negative	2_non	0
	Centre-Est	garango	Dango	Dierma	Dierma	1_oui	14	EN01_DIR_14	12	M	1_oui	1_oui	2_non	0	0	1_oui	1_oui	10	2_non	1_Negative	2_non	0
	Centre-Est	garango	Dango	Dierma	Dierma	1_oui	15	EN01_DIR_15	11	F	1_oui	1_oui	2_non	0	0	1_oui	1_oui	10	2_non	1_Negative	2_non	0
	Centre-Est	garango	Dango	Dierma	Dierma	1_oui	16	EN01_DIR_16	13	F	1_oui	1_oui	2_non	0	0	1_oui	1_oui	10	2_non	1_Negative	2_non	0
	Centre-Est	garango	Dango	Dierma	Dierma	1_oui	17	EN01_DIR_17	14	M	1_oui	1_oui	2_non	0	0	1_oui	1_oui	10	2_non	1_Negative	2_non	0
	Centre-Est	garango	Dango	Dierma	Dierma	1_oui	18	EN01_DIR_18	14	M	1_oui	1_oui	2_non	0	0	1_oui	1_oui	10	1_oui	3_ Tracehaemolyse	2_non	0
	Centre-Est	garango	Dango	Dierma	Dierma	1_oui	19	EN01_DIR_19	12	F	1_oui	1_oui	2_non	0	0	1_oui	1_oui	10	2_non	1_Negative	2_non	0
	Centre-Est	garango	Dango	Dierma	Dierma	1_oui	20	EN01_DIR_20	13	F	1_oui	1_oui	2_non	0	0	1_oui	1_oui	10	2_non	1_Negative	2_non	0
	Centre-Est	garango	Dango	Dierma	Dierma	1_oui	21	EN01_DIR_21	12	F	1_oui	1_oui	2_non	0	0	1_oui	1_oui	10	2_non	1_Negative	2_non	0
	Centre-Est	garango	Dango	Dierma	Dierma	1_oui	22	EN01_DIR_22	14	F	1_oui	1_oui	2_non	0	0	1_oui	1_oui	10	2_non	1_Negative	2_non	0
	Centre-Est	garango	Dango	Dierma	Dierma	1_oui	23	EN01_DIR_23	14	M	1_oui	1_oui	2_non	0	0	1_oui	1_oui	10	2_non	1_Negative	2_non	0
	Centre-Est	garango	Dango	Dierma	Dierma	1_oui	24	EN01_DIR_24	12	M	1_oui	1_oui	2_non	0	0	1_oui	1_oui	10	2_non	1_Negative	2_non	0
	Centre-Est	garango	Dango	Diermazerla	Diermazerla	1_oui	1	EN01_DIM_1	5	M	1_oui	1_oui	2_non	0	0	1_oui	1_oui	10	2_non	1_Negative	2_non	0
	Centre-Est	garango	Dango	Diermazerla	Diermazerla	1_oui	2	EN01_DIM_2	7	M	1_oui	1_oui	2_non	0	0	1_oui	1_oui	10	2_non	1_Negative	2_non	0
	Centre-Est	garango	Dango	Diermazerla	Diermazerla	1_oui	3	EN01_DIM_3	7	F	1_oui	1_oui	2_non	0	0	1_oui	1_oui	10	2_non	1_Negative	2_non	0
	Centre-Est	garango	Dango	Diermazerla	Diermazerla	1_oui	4	EN01_DIM_4	7	F	1_oui	1_oui	2_non	0	0	1_oui	1_oui	10	2_non	1_Negative	2_non	0
	Centre-Est	garango	Dango	Diermazerla	Diermazerla	1_oui	5	EN01_DIM_5	9	M	1_oui	1_oui	2_non	0	0	1_oui	1_oui	10	2_non	1_Negative	2_non	0
	Centre-Est	garango	Dango	Diermazerla	Diermazerla	1_oui	6	EN01_DIM_6	8	F	1_oui	1_oui	2_non	0	0	1_oui	1_oui	10	2_non	1_Negative	2_non	0
	Centre-Est	garango	Dango	Diermazerla	Diermazerla	1_oui	7	EN01_DIM_7	9	M	1_oui	1_oui	2_non	0	0	1_oui	1_oui	10	2_non	1_Negative	2_non	0
	Centre-Est	garango	Dango	Diermazerla	Diermazerla	1_oui	8	EN01_DIM_8	9	F	1_oui	1_oui	2_non	0	0	1_oui	1_oui	10	2_non	1_Negative	2_non	0
	Centre-Est	garango	Dango	Diermazerla	Diermazerla	1_oui	9	EN01_DIM_9	10	M	1_oui	1_oui	2_non	0	0	1_oui	1_oui	10	2_non	1_Negative	2_non	0
	Centre-Est	garango	Dango	Diermazerla	Diermazerla	1_oui	10	EN01_DIM_10	10	M	1_oui	1_oui	2_non	0	0	1_oui	1_oui	10	2_non	1_Negative	2_non	0
	Centre-Est	garango	Dango	Diermazerla	Diermazerla	1_oui	11	EN01_DIM_11	9	F	1_oui	1_oui	2_non	0	0	1_oui	1_oui	10	2_non	1_Negative	2_non	0
	Centre-Est	garango	Dango	Diermazerla	Diermazerla	1_oui	12	EN01_DIM_12	9	F	1_oui	1_oui	2_non	0	0	1_oui	1_oui	10	1_oui	3_ Tracehaemolyse	2_non	0
	Centre-Est	garango	Dango	Diermazerla	Diermazerla	1_oui	13	EN01_DIM_13	10	M	1_oui	1_oui	2_non	0	0	1_oui	1_oui	10	2_non	1_Negative	2_non	0
	Centre-Est	garango	Dango	Diermazerla	Diermazerla	1_oui	14	EN01_DIM_14	12	M	1_oui	1_oui	2_non	0	0	1_oui	1_oui	10	2_non	1_Negative	2_non	0
	Centre-Est	garango	Dango	Diermazerla	Diermazerla	1_oui	15	EN01_DIM_15	10	F	1_oui	1_oui	2_non	0	0	1_oui	1_oui	10	2_non	1_Negative	2_non	0
	Centre-Est	garango	Dango	Diermazerla	Diermazerla	1_oui	16	EN01_DIM_16	10	F	1_oui	1_oui	2_non	0	0	1_oui	1_oui	10	2_non	1_Negative	2_non	0
	Centre-Est	garango	Dango	Diermazerla	Diermazerla	1_oui	17	EN01_DIM_17	11	F	1_oui	1_oui	2_non	0	0	1_oui	1_oui	10	2_non	1_Negative	2_non	0
	Centre-Est	garango	Dango	Diermazerla	Diermazerla	1_oui	18	EN01_DIM_18	12	F	1_oui	1_oui	2_non	0	0	1_oui	1_oui	10	2_non	1_Negative	2_non	0
	Centre-Est	garango	Dango	Diermazerla	Diermazerla	1_oui	19	EN01_DIM_19	11	M	1_oui	1_oui	2_non	0	0	1_oui	1_oui	10	2_non	1_Negative	2_non	0
	Centre-Est	garango	Dango	Diermazerla	Diermazerla	1_oui	20	EN01_DIM_20	11	M	1_oui	1_oui	2_non	0	0	1_oui	1_oui	10	1_oui	3_ Tracehaemolyse	2_non	0
	Centre-Est	garango	Dango	Diermazerla	Diermazerla	1_oui	23	EN01_DIM_23	12	F	1_oui	1_oui	2_non	0	0	1_oui	1_oui	10	2_non	1_Negative	2_non	0
	Centre-Est	garango	Dango	Diermazerla	Diermazerla	1_oui	24	EN01_DIM_24	12	F	1_oui	1_oui	2_non	0	0	1_oui	1_oui	10	2_non	1_Negative	2_non	0
	Centre-Est	garango	Dango	Diermazerla	Diermazerla	1_oui	21	EN01_DIM_21	14	M	1_oui	1_oui	2_non	0	0	1_oui	1_oui	10	2_non	1_Negative	2_non	0
	Centre-Est	garango	Dango	Diermazerla	Diermazerla	1_oui	22	EN01_DIM_22	12	M	1_oui	1_oui	2_non	0	0	1_oui	1_oui	10	2_non	1_Negative	2_non	0
	Centre-Est	garango	Ziglakoulpélé	Village Centre	École A	1_oui	1	EN02_ZIA_1	7	F	1_oui	1_oui	2_non	0	0	1_oui	1_oui	10	2_non	1_Negative	2_non	0
	Centre-Est	garango	Ziglakoulpélé	Village Centre	École A	1_oui	2	EN02_ZIA_2	7	F	1_oui	1_oui	2_non	0	0	1_oui	1_oui	10	2_non	1_Negative	2_non	0
	Centre-Est	garango	Ziglakoulpélé	Village Centre	École A	1_oui	3	EN02_ZIA_3	7	M	1_oui	1_oui	2_non	0	0	1_oui	1_oui	10	2_non	1_Negative	2_non	0
	Centre-Est	garango	Ziglakoulpélé	Village Centre	École A	1_oui	5	EN02_ZIA_5	8	M	1_oui	1_oui	2_non	0	0	1_oui	1_oui	10	2_non	1_Negative	2_non	0
	Centre-Est	garango	Ziglakoulpélé	Village Centre	École A	1_oui	4	EN02_ZIA_4	7	M	1_oui	1_oui	2_non	0	0	1_oui	1_oui	10	2_non	1_Negative	2_non	0
	Centre-Est	garango	Ziglakoulpélé	Village Centre	École A	1_oui	6	EN02_ZIA_6	8	M	1_oui	1_oui	2_non	0	0	1_oui	1_oui	10	2_non	1_Negative	2_non	0
	Centre-Est	garango	Ziglakoulpélé	Village Centre	École A	1_oui	8	EN02_ZIA_8	9	F	1_oui	1_oui	2_non	0	0	1_oui	1_oui	10	2_non	1_Negative	2_non	0
	Centre-Est	garango	Ziglakoulpélé	Village Centre	École A	1_oui	9	EN02_ZIA_9	10	M	1_oui	1_oui	2_non	0	0	1_oui	1_oui	10	2_non	1_Negative	2_non	0
	Centre-Est	garango	Ziglakoulpélé	Village Centre	École A	1_oui	10	EN02_ZIA_10	9	M	1_oui	1_oui	2_non	0	0	1_oui	1_oui	10	2_non	2_ Tracenonhaemolyse	2_non	0
	Centre-Est	garango	Ziglakoulpélé	Village Centre	École A	1_oui	11	EN02_ZIA_11	9	F	1_oui	1_oui	2_non	0	0	2_non	1_oui	10	2_non	1_Negative	2_non	0
	Centre-Est	garango	Ziglakoulpélé	Village Centre	École A	1_oui	12	EN02_ZIA_12	10	F	1_oui	1_oui	2_non	0	0	1_oui	1_oui	10	2_non	1_Negative	2_non	0
	Centre-Est	garango	Ziglakoulpélé	Village Centre	École A	1_oui	13	EN02_ZIA_13	11	M	1_oui	1_oui	2_non	0	0	1_oui	1_oui	10	2_non	1_Negative	2_non	0
	Centre-Est	garango	Ziglakoulpélé	Village Centre	École A	1_oui	15	EN02_ZIA_15	11	F	1_oui	1_oui	2_non	0	0	1_oui	1_oui	10	2_non	1_Negative	2_non	0
	Centre-Est	garango	Ziglakoulpélé	Village Centre	École A	1_oui	14	EN02_ZIA_14	11	M	1_oui	1_oui	2_non	0	0	1_oui	1_oui	10	2_non	1_Negative	2_non	0
	Centre-Est	garango	Ziglakoulpélé	Village Centre	École A	1_oui	16	EN02_ZIA_16	10	F	1_oui	1_oui	2_non	0	0	1_oui	1_oui	10	2_non	1_Negative	2_non	0
	Centre-Est	garango	Ziglakoulpélé	Village Centre	École A	1_oui	17	EN02_ZIA_17	10	F	1_oui	1_oui	2_non	0	0	1_oui	1_oui	10	2_non	1_Negative	2_non	0
	Centre-Est	garango	Ziglakoulpélé	Village Centre	École A	1_oui	18	EN02_ZIA_18	12	F	1_oui	1_oui	2_non	0	0	1_oui	1_oui	10	2_non	1_Negative	2_non	0
	Centre-Est	garango	Ziglakoulpélé	Village Centre	École A	1_oui	19	EN02_ZIA_19	12	M	1_oui	1_oui	2_non	0	0	1_oui	1_oui	10	2_non	1_Negative	2_non	0
	Centre-Est	garango	Ziglakoulpélé	Village Centre	École A	1_oui	20	EN02_ZIA_20	13	M	1_oui	1_oui	2_non	0	0	1_oui	1_oui	10	2_non	1_Negative	2_non	0
	Centre-Est	garango	Ziglakoulpélé	Village Centre	École A	1_oui	21	EN02_ZIA_21	12	F	1_oui	1_oui	2_non	0	0	1_oui	1_oui	10	2_non	1_Negative	2_non	0
	Centre-Est	garango	Ziglakoulpélé	Village Centre	École A	1_oui	23	EN02_ZIA_23	13	M	1_oui	1_oui	2_non	0	0	1_oui	1_oui	10	2_non	1_Negative	2_non	0
	Centre-Est	garango	Ziglakoulpélé	Village Centre	École A	1_oui	24	EN02_ZIA_24	13	M	1_oui	1_oui	2_non	0	0	1_oui	1_oui	10	2_non	1_Negative	2_non	0
	Centre-Est	garango	Ziglakoulpélé	Village Centre	École A	1_oui	22	EN02_ZIA_22	13	F	1_oui	1_oui	2_non	0	0	1_oui	1_oui	10	2_non	2_ Tracenonhaemolyse	2_non	0
	Centre-Est	garango	Sanogho	Sanogho	École A	1_oui	1	EN02_SAN_1	7	F	1_oui	1_oui	2_non	0	0	1_oui	1_oui	10	2_non	1_Negative	2_non	0
	Centre-Est	garango	Sanogho	Sanogho	École A	1_oui	2	EN02_SAN_2	7	M	1_oui	1_oui	2_non	0	0	1_oui	1_oui	10	2_non	1_Negative	2_non	0
	Centre-Est	garango	Sanogho	Sanogho	École A	1_oui	3	EN02_SAN_3	7	F	1_oui	1_oui	2_non	0	0	1_oui	1_oui	10	2_non	1_Negative	2_non	0
	Centre-Est	garango	Sanogho	Sanogho	École A	1_oui	4	EN02_SAN_4	7	M	1_oui	1_oui	2_non	0	0	1_oui	1_oui	10	2_non	1_Negative	2_non	0
	Centre-Est	garango	Sanogho	Sanogho	École A	1_oui	5	EN02_SAN_5	8	M	1_oui	1_oui	2_non	0	0	1_oui	1_oui	10	2_non	1_Negative	2_non	0
	Centre-Est	garango	Sanogho	Sanogho	École A	1_oui	6	EN02_SAN_6	8	M	1_oui	1_oui	2_non	0	0	1_oui	1_oui	10	2_non	2_ Tracenonhaemolyse	2_non	0
	Centre-Est	garango	Sanogho	Sanogho	École A	1_oui	7	EN02_SAN_7	8	F	1_oui	1_oui	2_non	0	0	1_oui	1_oui	10	2_non	1_Negative	2_non	0
	Centre-Est	garango	Sanogho	Sanogho	École A	1_oui	8	EN02_SAN_8	8	F	1_oui	1_oui	2_non	0	0	1_oui	1_oui	10	2_non	1_Negative	2_non	0
	Centre-Est	garango	Sanogho	Sanogho	École A	1_oui	9	EN02_SAN_9	9	M	1_oui	1_oui	2_non	0	0	1_oui	1_oui	10	2_non	1_Negative	2_non	0
	Centre-Est	garango	Sanogho	Sanogho	École A	1_oui	10	EN02_SAN_10	9	M	1_oui	1_oui	2_non	0	0	1_oui	1_oui	10	2_non	1_Negative	2_non	0
	Centre-Est	garango	Sanogho	Sanogho	École A	1_oui	11	EN02_SAN_11	9	F	1_oui	1_oui	2_non	0	0	1_oui	1_oui	10	2_non	1_Negative	2_non	0
	Centre-Est	garango	Sanogho	Sanogho	École A	1_oui	12	EN02_SAN_12	9	F	1_oui	1_oui	2_non	0	0	1_oui	1_oui	10	2_non	1_Negative	2_non	0
	Centre-Est	garango	Sanogho	Sanogho	École A	1_oui	13	EN02_SAN_13	9	F	1_oui	1_oui	2_non	0	0	1_oui	1_oui	10	2_non	1_Negative	2_non	0
	Centre-Est	garango	Sanogho	Sanogho	École A	1_oui	14	EN02_SAN_14	10	F	1_oui	1_oui	2_non	0	0	1_oui	1_oui	10	2_non	1_Negative	2_non	0
	Centre-Est	garango	Sanogho	Sanogho	École A	1_oui	15	EN02_SAN_15	10	M	1_oui	1_oui	2_non	0	0	1_oui	1_oui	10	2_non	1_Negative	2_non	0
	Centre-Est	garango	Sanogho	Sanogho	École A	1_oui	16	EN02_SAN_16	10	M	1_oui	1_oui	2_non	0	0	1_oui	1_oui	10	2_non	1_Negative	2_non	0
	Centre-Est	garango	Sanogho	Sanogho	École A	1_oui	19	EN02_SAN_19	12	M	1_oui	1_oui	2_non	0	0	1_oui	1_oui	10	2_non	1_Negative	2_non	0
	Centre-Est	garango	Sanogho	Sanogho	École A	1_oui	18	EN02_SAN_18	10	F	1_oui	1_oui	2_non	0	0	1_oui	1_oui	10	2_non	1_Negative	2_non	0
	Centre-Est	garango	Sanogho	Sanogho	École A	1_oui	17	EN02_SAN_17	12	F	1_oui	1_oui	2_non	0	0	1_oui	1_oui	10	2_non	1_Negative	2_non	0
	Centre-Est	garango	Sanogho	Sanogho	École A	1_oui	20	EN02_SAN_20	12	M	1_oui	1_oui	2_non	0	0	1_oui	1_oui	10	2_non	1_Negative	2_non	0
	Centre-Est	garango	Sanogho	Sanogho	École A	1_oui	21	EN02_SAN_21	13	F	1_oui	1_oui	2_non	0	0	1_oui	1_oui	10	2_non	1_Negative	2_non	0
	Centre-Est	garango	Sanogho	Sanogho	École A	1_oui	22	EN02_SAN_22	13	F	1_oui	1_oui	2_non	0	0	1_oui	1_oui	10	2_non	1_Negative	2_non	0
	Centre-Est	garango	Sanogho	Sanogho	École A	1_oui	23	EN02_SAN_23	11	M	1_oui	1_oui	2_non	0	0	1_oui	1_oui	10	2_non	1_Negative	2_non	0
	Centre-Est	garango	Sanogho	Sanogho	École A	1_oui	24	EN02_SAN_24	12	M	1_oui	1_oui	2_non	0	0	1_oui	1_oui	10	2_non	1_Negative	2_non	0
	Centre-Est	garango	Ziglakoulpélé	Village Centre	École A	1_oui	7	EN02_ZIA_7	8	F	1_oui	1_oui	2_non	0	0	1_oui	1_oui	10	2_non	1_Negative	2_non	0
	Centre-Est	garango	Ziglakoulpélé	Zigla Centre	École B	1_oui	1	EN02_ZIG_1	7	M	1_oui	1_oui	2_non	0	0	1_oui	1_oui	10	2_non	1_Negative	2_non	0
	Centre-Est	garango	Ziglakoulpélé	Zigla Centre	École B	1_oui	2	EN02_ZIG_2	7	M	1_oui	1_oui	2_non	0	0	1_oui	1_oui	10	2_non	1_Negative	2_non	0
	Centre-Est	garango	Ziglakoulpélé	Zigla Centre	École B	1_oui	3	EN02_ZIG_3	7	F	1_oui	1_oui	2_non	0	0	1_oui	1_oui	10	2_non	1_Negative	2_non	0
	Centre-Est	garango	Ziglakoulpélé	Zigla Centre	École B	1_oui	4	EN02_ZIG_4	7	F	1_oui	1_oui	2_non	0	0	1_oui	1_oui	10	2_non	1_Negative	2_non	0
	Centre-Est	garango	Ziglakoulpélé	Zigla Centre	École B	1_oui	5	EN02_ZIG_5	8	M	1_oui	1_oui	2_non	0	0	1_oui	1_oui	10	2_non	1_Negative	2_non	0
	Centre-Est	garango	Ziglakoulpélé	Zigla Centre	École B	1_oui	6	EN02_ZIG_6	8	M	1_oui	1_oui	2_non	0	0	1_oui	1_oui	10	2_non	1_Negative	2_non	0
	Centre-Est	garango	Ziglakoulpélé	Zigla Centre	École B	1_oui	7	EN02_ZIG_7	8	F	1_oui	1_oui	2_non	0	0	1_oui	1_oui	10	2_non	1_Negative	2_non	0
	Centre-Est	garango	Ziglakoulpélé	Zigla Centre	École B	1_oui	8	EN02_ZIG_8	8	F	1_oui	1_oui	2_non	0	0	1_oui	1_oui	10	2_non	1_Negative	2_non	0
	Centre-Est	garango	Ziglakoulpélé	Zigla Centre	École B	1_oui	9	EN02_ZIG_9	9	M	1_oui	1_oui	2_non	0	0	1_oui	1_oui	10	2_non	1_Negative	2_non	0
	Centre-Est	garango	Ziglakoulpélé	Zigla Centre	École B	1_oui	10	EN02_ZIG_10	10	M	1_oui	1_oui	2_non	0	0	1_oui	1_oui	10	2_non	1_Negative	2_non	0
	Centre-Est	garango	Ziglakoulpélé	Zigla Centre	École B	1_oui	11	EN02_ZIG_11	9	F	1_oui	1_oui	2_non	0	0	1_oui	1_oui	10	2_non	1_Negative	2_non	0
	Centre-Est	garango	Ziglakoulpélé	Zigla Centre	École B	1_oui	12	EN02_ZIG_12	10	F	1_oui	1_oui	2_non	0	0	1_oui	1_oui	10	2_non	1_Negative	2_non	0
	Centre-Est	garango	Ziglakoulpélé	Zigla Centre	École B	1_oui	13	EN02_ZIG_13	10	F	1_oui	1_oui	2_non	0	0	1_oui	1_oui	10	2_non	1_Negative	2_non	0
	Centre-Est	garango	Ziglakoulpélé	Zigla Centre	École B	1_oui	14	EN02_ZIG_14	10	F	1_oui	1_oui	2_non	0	0	1_oui	1_oui	10	2_non	1_Negative	2_non	0
	Centre-Est	garango	Ziglakoulpélé	Zigla Centre	École B	1_oui	15	EN02_ZIG_15	12	M	1_oui	1_oui	2_non	0	0	1_oui	1_oui	10	2_non	1_Negative	2_non	0
	Centre-Est	garango	Ziglakoulpélé	Zigla Centre	École B	1_oui	16	EN02_ZIG_16	11	M	1_oui	1_oui	2_non	0	0	1_oui	1_oui	10	2_non	1_Negative	2_non	0
	Centre-Est	garango	Ziglakoulpélé	Zigla Centre	École B	1_oui	17	EN02_ZIG_17	12	F	1_oui	1_oui	2_non	0	0	1_oui	1_oui	10	2_non	1_Negative	2_non	0
	Centre-Est	garango	Ziglakoulpélé	Zigla Centre	École B	1_oui	18	EN02_ZIG_18	12	F	1_oui	1_oui	2_non	0	0	1_oui	1_oui	10	2_non	1_Negative	2_non	0
	Centre-Est	garango	Ziglakoulpélé	Zigla Centre	École B	1_oui	19	EN02_ZIG_19	12	M	1_oui	1_oui	2_non	0	0	1_oui	1_oui	10	2_non	1_Negative	2_non	0
	Centre-Est	garango	Ziglakoulpélé	Zigla Centre	École B	1_oui	20	EN02_ZIG_20	12	M	1_oui	1_oui	2_non	0	0	1_oui	1_oui	10	2_non	1_Negative	2_non	0
	Centre-Est	garango	Ziglakoulpélé	Zigla Centre	École B	1_oui	21	EN02_ZIG_21	13	F	1_oui	1_oui	2_non	0	0	1_oui	1_oui	10	2_non	1_Negative	2_non	0
	Centre-Est	garango	Ziglakoulpélé	Zigla Centre	École B	1_oui	22	EN02_ZIG_22	10	F	1_oui	1_oui	2_non	0	0	1_oui	1_oui	10	2_non	1_Negative	2_non	0
	Centre-Est	garango	Ziglakoulpélé	Zigla Centre	École B	1_oui	23	EN02_ZIG_23	11	M	1_oui	1_oui	2_non	0	0	1_oui	1_oui	10	2_non	1_Negative	2_non	0
	Centre-Est	garango	Ziglakoulpélé	Zigla Centre	École B	1_oui	24	EN02_ZIG_24	13	M	1_oui	1_oui	2_non	0	0	1_oui	1_oui	10	2_non	1_Negative	2_non	0
	Centre-Est	garango	Sanogho	Gogma	École Gogma	1_oui	1	EN02_GOG_1	7	M	1_oui	1_oui	2_non	0	0	1_oui	1_oui	10	2_non	1_Negative	2_non	0
	Centre-Est	garango	Sanogho	Gogma	École Gogma	1_oui	2	EN02_GOG_2	7	M	1_oui	1_oui	2_non	0	0	1_oui	1_oui	10	2_non	1_Negative	2_non	0
	Centre-Est	garango	Sanogho	Gogma	École Gogma	1_oui	3	EN02_GOG_3	7	F	1_oui	1_oui	2_non	0	0	1_oui	1_oui	10	2_non	1_Negative	2_non	0
	Centre-Est	garango	Sanogho	Gogma	École Gogma	1_oui	4	EN02_GOG_4	7	F	1_oui	1_oui	2_non	0	0	1_oui	1_oui	10	2_non	1_Negative	2_non	0
	Centre-Est	garango	Sanogho	Gogma	École Gogma	1_oui	5	EN02_GOG_5	8	M	1_oui	1_oui	2_non	0	0	1_oui	1_oui	10	2_non	1_Negative	2_non	0
	Centre-Est	garango	Sanogho	Gogma	École Gogma	1_oui	6	EN02_GOG_6	8	M	1_oui	1_oui	2_non	0	0	1_oui	1_oui	10	2_non	1_Negative	2_non	0
	Centre-Est	garango	Sanogho	Gogma	École Gogma	1_oui	7	EN02_GOG_7	8	F	1_oui	1_oui	2_non	0	0	1_oui	1_oui	10	2_non	1_Negative	2_non	0
	Centre-Est	garango	Sanogho	Gogma	École Gogma	1_oui	8	EN02_GOG_8	8	F	1_oui	1_oui	2_non	0	0	1_oui	1_oui	10	2_non	1_Negative	2_non	0
	Centre-Est	garango	Sanogho	Gogma	École Gogma	1_oui	9	EN02_GOG_9	8	M	1_oui	1_oui	2_non	0	0	1_oui	1_oui	10	2_non	1_Negative	2_non	0
	Centre-Est	garango	Sanogho	Gogma	École Gogma	1_oui	10	EN02_GOG_10	9	F	1_oui	1_oui	2_non	0	0	1_oui	1_oui	10	2_non	1_Negative	2_non	0
	Centre-Est	garango	Sanogho	Gogma	École Gogma	1_oui	11	EN02_GOG_11	9	F	1_oui	1_oui	2_non	0	0	1_oui	1_oui	10	2_non	1_Negative	2_non	0
	Centre-Est	garango	Sanogho	Gogma	École Gogma	1_oui	12	EN02_GOG_12	9	M	1_oui	1_oui	2_non	0	0	1_oui	1_oui	10	2_non	1_Negative	2_non	0
	Centre-Est	garango	Sanogho	Gogma	École Gogma	1_oui	13	EN02_GOG_13	9	F	1_oui	1_oui	2_non	0	0	1_oui	1_oui	10	2_non	1_Negative	2_non	0
	Centre-Est	garango	Sanogho	Gogma	École Gogma	1_oui	14	EN02_GOG_14	10	F	1_oui	1_oui	2_non	0	0	1_oui	1_oui	10	2_non	1_Negative	2_non	0
	Centre-Est	garango	Sanogho	Gogma	École Gogma	1_oui	15	EN02_GOG_15	11	M	1_oui	1_oui	2_non	0	0	1_oui	1_oui	10	2_non	1_Negative	2_non	0
	Centre-Est	garango	Sanogho	Gogma	École Gogma	1_oui	16	EN02_GOG_16	12	M	1_oui	1_oui	2_non	0	0	1_oui	1_oui	10	2_non	1_Negative	2_non	0
	Centre-Est	garango	Sanogho	Gogma	École Gogma	1_oui	17	EN02_GOG_17	11	M	1_oui	1_oui	2_non	0	0	1_oui	1_oui	10	2_non	1_Negative	2_non	0
	Centre-Est	garango	Sanogho	Gogma	École Gogma	1_oui	18	EN02_GOG_18	11	M	1_oui	1_oui	2_non	0	0	1_oui	1_oui	10	2_non	1_Negative	2_non	0
	Centre-Est	garango	Sanogho	Gogma	École Gogma	1_oui	19	EN02_GOG_19	11	F	1_oui	1_oui	2_non	0	0	1_oui	1_oui	10	2_non	1_Negative	2_non	0
	Centre-Est	garango	Sanogho	Gogma	École Gogma	1_oui	21	EN02_GOG_21	11	F	1_oui	1_oui	2_non	0	0	1_oui	1_oui	10	2_non	1_Negative	2_non	0
	Centre-Est	garango	Sanogho	Gogma	École Gogma	1_oui	20	EN02_GOG_20	11	F	1_oui	1_oui	2_non	0	0	1_oui	1_oui	10	2_non	1_Negative	2_non	0
	Centre-Est	garango	Sanogho	Gogma	École Gogma	1_oui	22	EN02_GOG_22	12	F	1_oui	1_oui	2_non	0	0	1_oui	1_oui	10	2_non	1_Negative	2_non	0
	Centre-Est	garango	Sanogho	Gogma	École Gogma	1_oui	23	EN02_GOG_23	13	M	1_oui	1_oui	2_non	0	0	1_oui	1_oui	10	2_non	1_Negative	2_non	0
	Centre-Est	garango	Sanogho	Gogma	École Gogma	1_oui	24	EN02_GOG_24	13	M	1_oui	1_oui	2_non	0	0	1_oui	1_oui	10	2_non	1_Negative	2_non	0
	Centre-Est	garango	Fingla	Fingla	Fingla	1_oui	1	EN01_FIN_1	7	F	1_oui	1_oui	2_non	0	0	1_oui	1_oui	10	2_non	1_Negative	2_non	0
	Centre-Est	garango	Fingla	Fingla	Fingla	1_oui	2	EN01_FIN_2	7	F	1_oui	1_oui	2_non	0	0	1_oui	1_oui	10	2_non	1_Negative	2_non	0
	Centre-Est	garango	Fingla	Fingla	Fingla	1_oui	3	EN01_FIN_3	6	M	1_oui	1_oui	2_non	0	0	1_oui	1_oui	10	2_non	1_Negative	2_non	0
	Centre-Est	garango	Fingla	Fingla	Fingla	1_oui	4	EN01_FIN_4	7	F	1_oui	1_oui	2_non	0	0	1_oui	1_oui	10	2_non	1_Negative	2_non	0
	Centre-Est	garango	Fingla	Fingla	Fingla	1_oui	5	EN01_FIN_5	12	M	1_oui	1_oui	2_non	0	0	1_oui	1_oui	10	2_non	1_Negative	2_non	0
	Centre-Est	garango	Fingla	Fingla	Fingla	1_oui	6	EN01_FIN_6	10	M	1_oui	1_oui	2_non	0	0	1_oui	1_oui	10	2_non	1_Negative	2_non	0
	Centre-Est	garango	Fingla	Fingla	Fingla	1_oui	7	EN01_FIN_7	10	F	1_oui	1_oui	2_non	0	0	1_oui	1_oui	10	1_oui	3_ Tracehaemolyse	2_non	0
	Centre-Est	garango	Fingla	Fingla	Fingla	1_oui	8	EN01_FIN_8	9	F	1_oui	1_oui	2_non	0	0	1_oui	1_oui	10	2_non	1_Negative	2_non	0
	Centre-Est	garango	Fingla	Fingla	Fingla	1_oui	10	EN01_FIN_10	10	M	1_oui	1_oui	2_non	0	0	1_oui	1_oui	10	2_non	1_Negative	2_non	0
	Centre-Est	garango	Fingla	Fingla	Fingla	1_oui	11	EN01_FIN_11	10	M	1_oui	1_oui	2_non	0	0	1_oui	1_oui	10	2_non	1_Negative	2_non	0
	Centre-Est	garango	Fingla	Fingla	Fingla	1_oui	9	EN01_FIN_9	10	M	1_oui	1_oui	2_non	0	0	1_oui	1_oui	10	2_non	1_Negative	2_non	0
	Centre-Est	garango	Fingla	Fingla	Fingla	1_oui	12	EN01_FIN_12	13	M	1_oui	1_oui	2_non	0	0	1_oui	1_oui	10	1_oui	3_ Tracehaemolyse	2_non	0
	Centre-Est	garango	Fingla	Fingla	Fingla	1_oui	13	EN01_FIN_13	14	F	1_oui	1_oui	2_non	0	0	1_oui	1_oui	10	2_non	1_Negative	2_non	0
	Centre-Est	garango	Fingla	Fingla	Fingla	1_oui	14	EN01_FIN_14	12	F	1_oui	1_oui	2_non	0	0	1_oui	1_oui	10	2_non	1_Negative	2_non	0
	Centre-Est	garango	Fingla	Fingla	Fingla	1_oui	15	EN01_FIN_15	12	F	1_oui	1_oui	2_non	0	0	1_oui	1_oui	10	2_non	1_Negative	2_non	0
	Centre-Est	garango	Fingla	Fingla	Fingla	1_oui	16	EN01_FIN_16	13	F	1_oui	1_oui	2_non	0	0	1_oui	1_oui	10	2_non	1_Negative	2_non	0
	Centre-Est	garango	Fingla	Fingla	Fingla	1_oui	17	EN01_FIN_17	11	M	1_oui	1_oui	2_non	0	0	1_oui	1_oui	10	2_non	1_Negative	2_non	0
	Centre-Est	garango	Fingla	Fingla	Fingla	1_oui	18	EN01_FIN_18	12	M	1_oui	1_oui	2_non	0	0	1_oui	1_oui	10	2_non	1_Negative	2_non	0
	Centre-Est	garango	Fingla	Fingla	Fingla	1_oui	19	EN01_FIN_19	13	F	1_oui	1_oui	2_non	0	0	1_oui	1_oui	10	2_non	1_Negative	2_non	0
	Centre-Est	garango	Fingla	Fingla	Fingla	1_oui	20	EN01_FIN_20	13	F	1_oui	1_oui	2_non	0	0	1_oui	1_oui	10	2_non	1_Negative	2_non	0
	Centre-Est	garango	Fingla	Fingla	Fingla	1_oui	21	EN01_FIN_21	12	M	1_oui	1_oui	2_non	0	0	1_oui	1_oui	10	2_non	1_Negative	2_non	0
	Centre-Est	garango	Fingla	Fingla	Fingla	1_oui	22	EN01_FIN_22	13	M	1_oui	1_oui	2_non	0	0	1_oui	1_oui	10	2_non	1_Negative	2_non	0
	Centre-Est	garango	Fingla	Fingla	Fingla	1_oui	23	EN01_FIN_23	11	F	1_oui	1_oui	2_non	0	0	1_oui	1_oui	10	2_non	1_Negative	2_non	0
	Centre-Est	garango	Fingla	Fingla	Fingla	1_oui	24	EN01_FIN_24	14	M	1_oui	1_oui	2_non	0	0	1_oui	1_oui	10	2_non	1_Negative	2_non	0
	Centre-Est	garango	Toécé	GOGHIN	GOGHIN	1_oui	1	EN02_GOH_1	7	M	1_oui	1_oui	2_non	0	0	1_oui	1_oui	10	2_non	1_Negative	2_non	0
	Centre-Est	garango	Toécé	GOGHIN	GOGHIN	1_oui	2	EN02_GOH_2	8	M	1_oui	1_oui	2_non	0	0	1_oui	1_oui	10	2_non	1_Negative	2_non	0
	Centre-Est	garango	Toécé	GOGHIN	GOGHIN	1_oui	3	EN02_GOH_3	8	F	1_oui	1_oui	2_non	0	0	1_oui	1_oui	10	2_non	1_Negative	2_non	0
	Centre-Est	garango	Toécé	GOGHIN	GOGHIN	1_oui	4	EN02_GOH_4	8	F	1_oui	1_oui	2_non	0	0	1_oui	1_oui	10	2_non	1_Negative	2_non	0
	Centre-Est	garango	Toécé	GOGHIN	GOGHIN	1_oui	5	EN02_GOH_5	8	M	1_oui	1_oui	2_non	0	0	1_oui	1_oui	10	2_non	1_Negative	2_non	0
	Centre-Est	garango	Toécé	GOGHIN	GOGHIN	1_oui	6	EN02_GOH_6	8	M	1_oui	1_oui	2_non	0	0	1_oui	1_oui	10	2_non	2_ Tracenonhaemolyse	2_non	0
	Centre-Est	garango	Toécé	GOGHIN	GOGHIN	1_oui	7	EN02_GOH_7	7	F	1_oui	1_oui	2_non	0	0	1_oui	1_oui	10	2_non	1_Negative	2_non	0
	Centre-Est	garango	Toécé	GOGHIN	GOGHIN	1_oui	8	EN02_GOH_8	8	F	1_oui	1_oui	2_non	0	0	1_oui	1_oui	10	2_non	1_Negative	2_non	0
	Centre-Est	garango	Toécé	GOGHIN	GOGHIN	1_oui	9	EN02_GOH_9	9	F	1_oui	1_oui	2_non	0	0	1_oui	1_oui	10	2_non	1_Negative	2_non	0
	Centre-Est	garango	Toécé	GOGHIN	GOGHIN	1_oui	10	EN02_GOH_10	9	F	1_oui	1_oui	2_non	0	0	1_oui	1_oui	10	2_non	1_Negative	2_non	0
	Centre-Est	garango	Toécé	GOGHIN	GOGHIN	1_oui	11	EN02_GOH_11	10	M	1_oui	1_oui	2_non	0	0	1_oui	1_oui	10	2_non	1_Negative	2_non	0
	Centre-Est	garango	Toécé	GOGHIN	GOGHIN	1_oui	12	EN02_GOH_12	10	M	1_oui	1_oui	2_non	0	0	1_oui	1_oui	10	2_non	1_Negative	2_non	0
	Centre-Est	garango	Toécé	GOGHIN	GOGHIN	1_oui	13	EN02_GOH_13	13	M	1_oui	1_oui	2_non	0	0	1_oui	1_oui	10	2_non	1_Negative	2_non	0
	Centre-Est	garango	Toécé	GOGHIN	GOGHIN	1_oui	14	EN02_GOH_14	11	M	1_oui	1_oui	2_non	0	0	1_oui	1_oui	10	2_non	1_Negative	2_non	0
	Centre-Est	garango	Toécé	GOGHIN	GOGHIN	1_oui	15	EN02_GOH_15	10	F	1_oui	1_oui	2_non	0	0	1_oui	1_oui	10	2_non	1_Negative	2_non	0
	Centre-Est	garango	Toécé	GOGHIN	GOGHIN	1_oui	16	EN02_GOH_16	11	F	1_oui	1_oui	2_non	0	0	1_oui	1_oui	10	2_non	1_Negative	2_non	0
	Centre-Est	garango	Toécé	GOGHIN	GOGHIN	1_oui	17	EN02_GOH_17	11	F	1_oui	1_oui	2_non	0	0	1_oui	1_oui	10	2_non	1_Negative	2_non	0
	Centre-Est	garango	Toécé	GOGHIN	GOGHIN	1_oui	18	EN02_GOH_18	11	F	1_oui	1_oui	2_non	0	0	1_oui	1_oui	10	2_non	1_Negative	2_non	0
	Centre-Est	garango	Toécé	GOGHIN	GOGHIN	1_oui	19	EN02_GOH_19	12	M	1_oui	1_oui	2_non	0	0	1_oui	1_oui	10	2_non	1_Negative	2_non	0
	Centre-Est	garango	Toécé	GOGHIN	GOGHIN	1_oui	20	EN02_GOH_20	10	M	1_oui	1_oui	2_non	0	0	1_oui	1_oui	10	2_non	1_Negative	2_non	0
	Centre-Est	garango	Toécé	GOGHIN	GOGHIN	1_oui	21	EN02_GOH_21	12	F	1_oui	1_oui	2_non	0	0	1_oui	1_oui	10	2_non	1_Negative	2_non	0
	Centre-Est	garango	Toécé	GOGHIN	GOGHIN	1_oui	22	EN02_GOH_22	12	F	1_oui	1_oui	2_non	0	0	1_oui	1_oui	10	2_non	1_Negative	2_non	0
	Centre-Est	garango	Toécé	GOGHIN	GOGHIN	1_oui	23	EN02_GOH_23	13	M	1_oui	1_oui	2_non	0	0	1_oui	1_oui	10	2_non	2_ Tracenonhaemolyse	2_non	0
	Centre-Est	garango	Toécé	GOGHIN	GOGHIN	1_oui	24	EN02_GOH_24	12	M	1_oui	1_oui	2_non	0	0	1_oui	1_oui	10	2_non	1_Negative	2_non	0
	Centre-Est	garango	Kombinatenga	Kombinatenga	Kombinatenga	1_oui	13	EN02_KBN_13	9	F	1_oui	1_oui	2_non	0	0	1_oui	1_oui	10	2_non	2_ Tracenonhaemolyse	2_non	0
	Centre-Est	garango	Kombinatenga	Kombinatenga	Kombinatenga	1_oui	24	EN02_KBN_24	12	M	1_oui	1_oui	2_non	0	0	1_oui	1_oui	10	2_non	1_Negative	2_non	0
	Centre-Est	garango	Kombinatenga	Kombinatenga	Kombinatenga	1_oui	10	EN02_KBN_10	9	F	1_oui	1_oui	2_non	0	0	1_oui	1_oui	10	2_non	1_Negative	2_non	0
	Centre-Est	garango	Kombinatenga	Kombinatenga	Kombinatenga	1_oui	14	EN02_KBN_14	8	F	1_oui	1_oui	2_non	0	0	1_oui	1_oui	10	2_non	1_Negative	2_non	0
	Centre-Est	garango	Kombinatenga	Kombinatenga	Kombinatenga	1_oui	1	EN02_KBN_1	7	F	1_oui	1_oui	2_non	0	0	1_oui	1_oui	10	2_non	1_Negative	2_non	0
	Centre-Est	garango	Kombinatenga	Kombinatenga	Kombinatenga	1_oui	5	EN02_KBN_5	8	F	1_oui	1_oui	2_non	0	0	1_oui	1_oui	10	2_non	1_Negative	2_non	0
	Centre-Est	garango	Kombinatenga	Kombinatenga	Kombinatenga	1_oui	21	EN02_KBN_21	13	F	1_oui	1_oui	2_non	0	0	1_oui	1_oui	10	2_non	1_Negative	2_non	0
	Centre-Est	garango	Kombinatenga	Kombinatenga	Kombinatenga	1_oui	4	EN02_KBN_4	7	F	1_oui	1_oui	2_non	0	0	1_oui	1_oui	10	2_non	1_Negative	2_non	0
	Centre-Est	garango	Kombinatenga	Kombinatenga	Kombinatenga	1_oui	19	EN02_KBN_19	11	M	1_oui	1_oui	2_non	0	0	1_oui	1_oui	10	2_non	1_Negative	2_non	0
	Centre-Est	garango	Kombinatenga	Kombinatenga	Kombinatenga	1_oui	2	EN02_KBN_2	7	M	1_oui	1_oui	2_non	0	0	1_oui	1_oui	10	2_non	1_Negative	2_non	0
	Centre-Est	garango	Kombinatenga	Kombinatenga	Kombinatenga	1_oui	17	EN02_KBN_17	11	F	1_oui	1_oui	2_non	0	0	1_oui	1_oui	10	2_non	1_Negative	2_non	0
	Centre-Est	garango	Kombinatenga	Kombinatenga	Kombinatenga	1_oui	9	EN02_KBN_9	9	F	1_oui	1_oui	2_non	0	0	1_oui	1_oui	10	2_non	1_Negative	2_non	0
	Centre-Est	garango	Kombinatenga	Kombinatenga	Kombinatenga	1_oui	3	EN02_KBN_3	7	M	1_oui	1_oui	2_non	0	0	1_oui	1_oui	10	2_non	1_Negative	2_non	0
	Centre-Est	garango	Kombinatenga	Kombinatenga	Kombinatenga	1_oui	18	EN02_KBN_18	11	F	1_oui	1_oui	2_non	0	0	1_oui	1_oui	10	2_non	1_Negative	2_non	0
	Centre-Est	garango	Kombinatenga	Kombinatenga	Kombinatenga	1_oui	11	EN02_KBN_11	9	M	1_oui	1_oui	2_non	0	0	1_oui	1_oui	10	2_non	1_Negative	2_non	0
	Centre-Est	garango	Kombinatenga	Kombinatenga	Kombinatenga	1_oui	8	EN02_KBN_8	8	M	1_oui	1_oui	2_non	0	0	1_oui	1_oui	10	2_non	1_Negative	2_non	0
	Centre-Est	garango	Kombinatenga	Kombinatenga	Kombinatenga	1_oui	12	EN02_KBN_12	9	M	1_oui	1_oui	2_non	0	0	1_oui	1_oui	10	2_non	1_Negative	2_non	0
	Centre-Est	garango	Kombinatenga	Kombinatenga	Kombinatenga	1_oui	7	EN02_KBN_7	9	M	1_oui	1_oui	2_non	0	0	1_oui	1_oui	10	2_non	1_Negative	2_non	0
	Centre-Est	garango	Kombinatenga	Kombinatenga	Kombinatenga	1_oui	6	EN02_KBN_6	8	F	1_oui	1_oui	2_non	0	0	1_oui	1_oui	10	2_non	2_ Tracenonhaemolyse	2_non	0
	Centre-Est	garango	Kombinatenga	Kombinatenga	Kombinatenga	1_oui	15	EN02_KBN_15	11	M	1_oui	1_oui	2_non	0	0	1_oui	1_oui	10	2_non	1_Negative	2_non	0
	Centre-Est	garango	Kombinatenga	Kombinatenga	Kombinatenga	1_oui	20	EN02_KBN_20	12	M	1_oui	1_oui	2_non	0	0	1_oui	1_oui	10	2_non	1_Negative	2_non	0
	Centre-Est	garango	Kombinatenga	Kombinatenga	Kombinatenga	1_oui	16	EN02_KBN_16	11	M	1_oui	1_oui	2_non	0	0	1_oui	1_oui	10	2_non	1_Negative	2_non	0
	Centre-Est	garango	Kombinatenga	Kombinatenga	Kombinatenga	1_oui	23	EN02_KBN_23	12	M	1_oui	1_oui	2_non	0	0	1_oui	1_oui	10	2_non	1_Negative	2_non	0
	Centre-Est	garango	Kombinatenga	Kombinatenga	Kombinatenga	1_oui	22	EN02_KBN_22	13	F	1_oui	1_oui	2_non	0	0	1_oui	1_oui	10	2_non	1_Negative	2_non	0
	Centre-Est	garango	Lengha	Lengha	Lengha	1_oui	1	EN01_LEG_1	13	F	1_oui	1_oui	2_non	0	0	1_oui	1_oui	10	1_oui	3_ Tracehaemolyse	2_non	0
	Centre-Est	garango	Lengha	Lengha	Lengha	1_oui	2	EN01_LEG_2	7	F	1_oui	1_oui	2_non	0	0	1_oui	1_oui	10	2_non	1_Negative	2_non	0
	Centre-Est	garango	Lengha	Lengha	Lengha	1_oui	3	EN01_LEG_3	8	M	1_oui	1_oui	2_non	0	0	1_oui	1_oui	10	1_oui	3_ Tracehaemolyse	2_non	0
	Centre-Est	garango	Lengha	Lengha	Lengha	1_oui	4	EN01_LEG_4	14	M	1_oui	1_oui	2_non	0	0	1_oui	1_oui	10	2_non	1_Negative	2_non	0
	Centre-Est	garango	Lengha	Lengha	Lengha	1_oui	5	EN01_LEG_5	9	F	1_oui	1_oui	2_non	0	0	1_oui	1_oui	10	2_non	1_Negative	2_non	0
	Centre-Est	garango	Lengha	Lengha	Lengha	1_oui	6	EN01_LEG_6	9	F	1_oui	1_oui	2_non	0	0	1_oui	1_oui	10	2_non	1_Negative	2_non	0
	Centre-Est	garango	Lengha	Lengha	Lengha	1_oui	7	EN01_LEG_7	9	M	1_oui	1_oui	2_non	0	0	1_oui	1_oui	10	2_non	1_Negative	2_non	0
	Centre-Est	garango	Lengha	Lengha	Lengha	1_oui	8	EN01_LEG_8	9	M	1_oui	1_oui	2_non	0	0	1_oui	1_oui	10	2_non	1_Negative	2_non	0
	Centre-Est	garango	Lengha	Lengha	Lengha	1_oui	9	EN01_LEG_9	9	F	1_oui	1_oui	2_non	0	0	1_oui	1_oui	10	2_non	1_Negative	2_non	0
	Centre-Est	garango	Lengha	Lengha	Lengha	1_oui	10	EN01_LEG_10	11	F	1_oui	1_oui	2_non	0	0	1_oui	1_oui	10	2_non	1_Negative	2_non	0
	Centre-Est	garango	Lengha	Lengha	Lengha	1_oui	11	EN01_LEG_11	9	M	1_oui	1_oui	2_non	0	0	1_oui	1_oui	10	2_non	1_Negative	2_non	0
	Centre-Est	garango	Lengha	Lengha	Lengha	1_oui	12	EN01_LEG_12	10	M	1_oui	1_oui	2_non	0	0	1_oui	1_oui	10	2_non	1_Negative	2_non	0
	Centre-Est	garango	Lengha	Lengha	Lengha	1_oui	13	EN01_LEG_13	12	M	1_oui	1_oui	2_non	0	0	1_oui	1_oui	10	2_non	1_Negative	2_non	0
	Centre-Est	garango	Lengha	Lengha	Lengha	1_oui	14	EN01_LEG_14	13	M	1_oui	1_oui	2_non	0	0	1_oui	1_oui	10	2_non	1_Negative	2_non	0
	Centre-Est	garango	Lengha	Lengha	Lengha	1_oui	15	EN01_LEG_15	10	F	1_oui	1_oui	2_non	0	0	1_oui	1_oui	10	2_non	1_Negative	2_non	0
	Centre-Est	garango	Lengha	Lengha	Lengha	1_oui	16	EN01_LEG_16	11	F	1_oui	1_oui	2_non	0	0	1_oui	1_oui	10	2_non	1_Negative	2_non	0
	Centre-Est	garango	Lengha	Lengha	Lengha	1_oui	17	EN01_LEG_17	12	M	1_oui	1_oui	2_non	0	0	1_oui	1_oui	10	2_non	1_Negative	2_non	0
	Centre-Est	garango	Lengha	Lengha	Lengha	1_oui	18	EN01_LEG_18	12	M	1_oui	1_oui	2_non	0	0	1_oui	1_oui	10	2_non	1_Negative	2_non	0
	Centre-Est	garango	Lengha	Lengha	Lengha	1_oui	19	EN01_LEG_19	10	F	1_oui	1_oui	2_non	0	0	1_oui	1_oui	10	2_non	1_Negative	2_non	0
	Centre-Est	garango	Lengha	Lengha	Lengha	1_oui	20	EN01_LEG_20	13	F	1_oui	1_oui	2_non	0	0	1_oui	1_oui	10	2_non	1_Negative	2_non	0
	Centre-Est	garango	Lengha	Lengha	Lengha	1_oui	21	EN01_LEG_21	12	M	1_oui	1_oui	2_non	0	0	1_oui	1_oui	10	2_non	1_Negative	2_non	0
	Centre-Est	garango	Lengha	Lengha	Lengha	1_oui	22	EN01_LEG_22	14	M	1_oui	1_oui	2_non	0	0	1_oui	1_oui	10	2_non	1_Negative	2_non	0
	Centre-Est	garango	Lengha	Lengha	Lengha	1_oui	23	EN01_LEG_23	14	F	1_oui	1_oui	2_non	0	0	1_oui	1_oui	10	2_non	1_Negative	2_non	0
	Centre-Est	garango	Lengha	Lengha	Lengha	1_oui	24	EN01_LEG_24	12	F	1_oui	1_oui	2_non	0	0	1_oui	1_oui	10	2_non	1_Negative	2_non	0
	Centre-Est	garango	Niaogho 1	Niaogho	Niaogho	1_oui	1	EN01_NIA_1	7	F	1_oui	1_oui	2_non	0	0	1_oui	1_oui	10	1_oui	3_ Tracehaemolyse	2_non	0
	Centre-Est	garango	Niaogho 1	Niaogho	Niaogho	1_oui	2	EN01_NIA_2	7	F	1_oui	1_oui	2_non	0	0	1_oui	1_oui	10	2_non	1_Negative	2_non	0
	Centre-Est	garango	Niaogho 1	Niaogho	Niaogho	1_oui	3	EN01_NIA_3	7	M	1_oui	1_oui	2_non	0	0	1_oui	1_oui	10	2_non	1_Negative	2_non	0
	Centre-Est	garango	Niaogho 1	Niaogho	Niaogho	1_oui	4	EN01_NIA_4	7	M	1_oui	1_oui	2_non	0	0	1_oui	1_oui	10	2_non	1_Negative	2_non	0
	Centre-Est	garango	Niaogho 1	Niaogho	Niaogho	1_oui	5	EN01_NIA_5	8	F	1_oui	1_oui	2_non	0	0	1_oui	1_oui	10	2_non	1_Negative	2_non	0
	Centre-Est	garango	Niaogho 1	Niaogho	Niaogho	1_oui	6	EN01_NIA_6	8	M	1_oui	1_oui	2_non	0	0	1_oui	1_oui	10	2_non	1_Negative	2_non	0
	Centre-Est	garango	Niaogho 1	Niaogho	Niaogho	1_oui	9	EN01_NIA_9	9	M	1_oui	1_oui	2_non	0	0	1_oui	1_oui	10	2_non	1_Negative	2_non	0
	Centre-Est	garango	Niaogho 1	Niaogho	Niaogho	1_oui	7	EN01_NIA_7	8	M	1_oui	1_oui	2_non	0	0	1_oui	1_oui	10	2_non	1_Negative	2_non	0
	Centre-Est	garango	Niaogho 1	Niaogho	Niaogho	1_oui	8	EN01_NIA_8	8	M	1_oui	1_oui	2_non	0	0	1_oui	1_oui	10	2_non	1_Negative	2_non	0
	Centre-Est	garango	Niaogho 1	Niaogho	Niaogho	1_oui	10	EN01_NIA_10	9	M	1_oui	1_oui	2_non	0	0	1_oui	1_oui	10	2_non	1_Negative	2_non	0
	Centre-Est	garango	Niaogho 1	Niaogho	Niaogho	1_oui	11	EN01_NIA_11	9	F	1_oui	1_oui	2_non	0	0	1_oui	1_oui	10	2_non	1_Negative	2_non	0
	Centre-Est	garango	Niaogho 1	Niaogho	Niaogho	1_oui	12	EN01_NIA_12	9	F	1_oui	1_oui	2_non	0	0	1_oui	1_oui	10	2_non	1_Negative	2_non	0
	Centre-Est	garango	Niaogho 1	Niaogho	Niaogho	1_oui	14	EN01_NIA_14	12	M	1_oui	1_oui	2_non	0	0	1_oui	1_oui	10	2_non	1_Negative	2_non	0
	Centre-Est	garango	Niaogho 1	Niaogho	Niaogho	1_oui	13	EN01_NIA_13	11	M	1_oui	1_oui	2_non	0	0	1_oui	1_oui	10	2_non	1_Negative	2_non	0
	Centre-Est	garango	Niaogho 1	Niaogho	Niaogho	1_oui	15	EN01_NIA_15	11	F	1_oui	1_oui	2_non	0	0	1_oui	1_oui	10	2_non	1_Negative	2_non	0
	Centre-Est	garango	Niaogho 1	Niaogho	Niaogho	1_oui	16	EN01_NIA_16	12	F	1_oui	1_oui	2_non	0	0	1_oui	1_oui	10	2_non	1_Negative	2_non	0
	Centre-Est	garango	Niaogho 1	Niaogho	Niaogho	1_oui	17	EN01_NIA_17	11	F	1_oui	1_oui	2_non	0	0	1_oui	1_oui	10	2_non	1_Negative	2_non	0
	Centre-Est	garango	Niaogho 1	Niaogho	Niaogho	1_oui	18	EN01_NIA_18	13	M	1_oui	1_oui	2_non	0	0	1_oui	1_oui	10	2_non	1_Negative	2_non	0
	Centre-Est	garango	Niaogho 1	Niaogho	Niaogho	1_oui	19	EN01_NIA_19	11	F	1_oui	1_oui	2_non	0	0	1_oui	1_oui	10	2_non	1_Negative	2_non	0
	Centre-Est	garango	Niaogho 1	Niaogho	Niaogho	1_oui	21	EN01_NIA_21	12	M	1_oui	1_oui	2_non	0	0	1_oui	1_oui	10	2_non	1_Negative	2_non	0
	Centre-Est	garango	Niaogho 1	Niaogho	Niaogho	1_oui	20	EN01_NIA_20	12	F	1_oui	1_oui	2_non	0	0	1_oui	1_oui	10	2_non	1_Negative	2_non	0
	Centre-Est	garango	Niaogho 1	Niaogho	Niaogho	1_oui	22	EN01_NIA_22	14	M	1_oui	1_oui	2_non	0	0	1_oui	1_oui	10	2_non	1_Negative	2_non	0
	Centre-Est	garango	Niaogho 1	Niaogho	Niaogho	1_oui	23	EN01_NIA_23	11	F	1_oui	1_oui	2_non	0	0	1_oui	1_oui	10	1_oui	3_ Tracehaemolyse	2_non	0
	Centre-Est	garango	Niaogho 1	Niaogho	Niaogho	1_oui	24	EN01_NIA_24	11	F	1_oui	1_oui	2_non	0	0	1_oui	1_oui	10	2_non	1_Negative	2_non	0
	Centre-Est	garango	Ouarégou	OUAREGOU	OUAREGOU A	1_oui	1	EN02_OUR_1	7	M	1_oui	1_oui	2_non	0	0	1_oui	1_oui	10	2_non	1_Negative	2_non	0
	Centre-Est	garango	Ouarégou	OUAREGOU	OUAREGOU A	1_oui	2	EN02_OUR_2	7	M	1_oui	1_oui	2_non	0	0	1_oui	1_oui	10	2_non	1_Negative	2_non	0
	Centre-Est	garango	Ouarégou	OUAREGOU	OUAREGOU A	1_oui	3	EN02_OUR_3	7	F	1_oui	1_oui	2_non	0	0	1_oui	1_oui	10	2_non	1_Negative	2_non	0
	Centre-Est	garango	Ouarégou	OUAREGOU	OUAREGOU A	1_oui	4	EN02_OUR_4	7	F	1_oui	1_oui	2_non	0	0	1_oui	1_oui	10	2_non	1_Negative	2_non	0
	Centre-Est	garango	Ouarégou	OUAREGOU	OUAREGOU A	1_oui	5	EN02_OUR_5	8	M	1_oui	1_oui	2_non	0	0	1_oui	1_oui	10	2_non	1_Negative	2_non	0
	Centre-Est	garango	Ouarégou	OUAREGOU	OUAREGOU A	1_oui	6	EN02_OUR_6	8	M	1_oui	1_oui	2_non	0	0	1_oui	1_oui	10	2_non	1_Negative	2_non	0
	Centre-Est	garango	Ouarégou	OUAREGOU	OUAREGOU A	1_oui	7	EN02_OUR_7	8	F	1_oui	1_oui	2_non	0	0	1_oui	1_oui	10	2_non	1_Negative	2_non	0
	Centre-Est	garango	Ouarégou	OUAREGOU	OUAREGOU A	1_oui	8	EN02_OUR_8	8	F	1_oui	1_oui	2_non	0	0	1_oui	1_oui	10	2_non	1_Negative	2_non	0
	Centre-Est	garango	Ouarégou	OUAREGOU	OUAREGOU A	1_oui	9	EN02_OUR_9	9	F	1_oui	1_oui	2_non	0	0	1_oui	1_oui	10	2_non	1_Negative	2_non	0
	Centre-Est	garango	Ouarégou	OUAREGOU	OUAREGOU A	1_oui	10	EN02_OUR_10	9	F	1_oui	1_oui	2_non	0	0	1_oui	1_oui	10	2_non	2_ Tracenonhaemolyse	2_non	0
	Centre-Est	garango	Ouarégou	OUAREGOU	OUAREGOU A	1_oui	11	EN02_OUR_11	9	M	1_oui	1_oui	2_non	0	0	1_oui	1_oui	10	2_non	1_Negative	2_non	0
	Centre-Est	garango	Ouarégou	OUAREGOU	OUAREGOU A	1_oui	12	EN02_OUR_12	10	M	1_oui	1_oui	2_non	0	0	1_oui	1_oui	10	2_non	1_Negative	2_non	0
	Centre-Est	garango	Ouarégou	OUAREGOU	OUAREGOU A	1_oui	13	EN02_OUR_13	11	F	1_oui	1_oui	2_non	0	0	1_oui	1_oui	10	2_non	1_Negative	2_non	0
	Centre-Est	garango	Ouarégou	OUAREGOU	OUAREGOU A	1_oui	14	EN02_OUR_14	11	M	1_oui	1_oui	2_non	0	0	1_oui	1_oui	10	2_non	1_Negative	2_non	0
	Centre-Est	garango	Ouarégou	OUAREGOU	OUAREGOU A	1_oui	15	EN02_OUR_15	10	M	1_oui	1_oui	2_non	0	0	1_oui	1_oui	10	2_non	1_Negative	2_non	0
	Centre-Est	garango	Ouarégou	OUAREGOU	OUAREGOU A	1_oui	16	EN02_OUR_16	11	M	1_oui	1_oui	2_non	0	0	1_oui	1_oui	10	2_non	1_Negative	2_non	0
	Centre-Est	garango	Ouarégou	OUAREGOU	OUAREGOU A	1_oui	17	EN02_OUR_17	11	F	1_oui	1_oui	2_non	0	0	1_oui	1_oui	10	2_non	1_Negative	2_non	0
	Centre-Est	garango	Ouarégou	OUAREGOU	OUAREGOU A	1_oui	18	EN02_OUR_18	14	F	1_oui	1_oui	2_non	0	0	1_oui	1_oui	10	2_non	2_ Tracenonhaemolyse	2_non	0
	Centre-Est	garango	Ouarégou	OUAREGOU	OUAREGOU A	1_oui	19	EN02_OUR_19	14	M	1_oui	1_oui	2_non	0	0	1_oui	1_oui	10	2_non	1_Negative	2_non	0
	Centre-Est	garango	Ouarégou	OUAREGOU	OUAREGOU A	1_oui	20	EN02_OUR_20	13	M	1_oui	1_oui	2_non	0	0	1_oui	1_oui	10	2_non	1_Negative	2_non	0
	Centre-Est	garango	Ouarégou	OUAREGOU	OUAREGOU A	1_oui	21	EN02_OUR_21	14	F	1_oui	1_oui	2_non	0	0	1_oui	1_oui	10	2_non	1_Negative	2_non	0
	Centre-Est	garango	Ouarégou	OUAREGOU	OUAREGOU A	1_oui	22	EN02_OUR_22	14	F	1_oui	1_oui	2_non	0	0	1_oui	1_oui	10	2_non	1_Negative	2_non	0
	Centre-Est	garango	Ouarégou	OUAREGOU	OUAREGOU A	1_oui	23	EN02_OUR_23	12	M	1_oui	1_oui	2_non	0	0	1_oui	1_oui	10	2_non	1_Negative	2_non	0
	Centre-Est	garango	Ouarégou	OUAREGOU	OUAREGOU A	1_oui	24	EN02_OUR_24	12	M	1_oui	1_oui	2_non	0	0	1_oui	1_oui	10	2_non	1_Negative	2_non	0
	Centre-Est	garango	Boussouma	Saregou	Saregou	1_oui	11	EN01_SAR_11	9	M	1_oui	1_oui	2_non	0	0	1_oui	1_oui	10	2_non	1_Negative	2_non	0
	Centre-Est	garango	Boussouma	Saregou	Saregou	1_oui	13	EN01_SAR_13	11	M	1_oui	1_oui	2_non	0	0	1_oui	1_oui	10	2_non	1_Negative	2_non	0
	Centre-Est	garango	Boussouma	Saregou	Saregou	1_oui	12	EN01_SAR_12	9	M	1_oui	1_oui	2_non	0	0	1_oui	1_oui	10	2_non	1_Negative	2_non	0
	Centre-Est	garango	Boussouma	Saregou	Saregou	1_oui	8	EN01_SAR_8	8	F	1_oui	1_oui	2_non	0	0	1_oui	1_oui	10	2_non	1_Negative	2_non	0
	Centre-Est	garango	Boussouma	Saregou	Saregou	1_oui	4	EN01_SAR_4	6	M	1_oui	1_oui	2_non	0	0	1_oui	1_oui	10	2_non	1_Negative	2_non	0
	Centre-Est	garango	Boussouma	Saregou	Saregou	1_oui	24	EN01_SAR_24	13	F	1_oui	1_oui	2_non	0	0	1_oui	1_oui	10	1_oui	3_ Tracehaemolyse	2_non	0
	Centre-Est	garango	Boussouma	Saregou	Saregou	1_oui	16	EN01_SAR_16	9	F	1_oui	1_oui	2_non	0	0	1_oui	1_oui	10	2_non	1_Negative	2_non	0
	Centre-Est	garango	Boussouma	Saregou	Saregou	1_oui	20	EN01_SAR_20	13	M	1_oui	1_oui	2_non	0	0	1_oui	1_oui	10	2_non	1_Negative	2_non	0
	Centre-Est	garango	Boussouma	Saregou	Saregou	1_oui	19	EN01_SAR_19	13	M	1_oui	1_oui	2_non	0	0	1_oui	1_oui	10	2_non	1_Negative	2_non	0
	Centre-Est	garango	Boussouma	Saregou	Saregou	1_oui	2	EN01_SAR_2	7	F	1_oui	1_oui	2_non	0	0	1_oui	1_oui	10	2_non	1_Negative	2_non	0
	Centre-Est	garango	Boussouma	Saregou	Saregou	1_oui	15	EN01_SAR_15	9	F	1_oui	1_oui	2_non	0	0	1_oui	1_oui	10	2_non	1_Negative	2_non	0
	Centre-Est	garango	Boussouma	Saregou	Saregou	1_oui	9	EN01_SAR_9	10	F	1_oui	1_oui	2_non	0	0	1_oui	1_oui	10	2_non	1_Negative	2_non	0
	Centre-Est	garango	Boussouma	Saregou	Saregou	1_oui	23	EN01_SAR_23	14	F	1_oui	1_oui	2_non	0	0	1_oui	1_oui	10	2_non	1_Negative	2_non	0
	Centre-Est	garango	Boussouma	Saregou	Saregou	1_oui	1	EN01_SAR_1	7	F	1_oui	1_oui	2_non	0	0	1_oui	1_oui	10	2_non	1_Negative	2_non	0
	Centre-Est	garango	Boussouma	Saregou	Saregou	1_oui	21	EN01_SAR_21	12	M	1_oui	1_oui	2_non	0	0	1_oui	1_oui	10	2_non	1_Negative	2_non	0
	Centre-Est	garango	Boussouma	Saregou	Saregou	1_oui	18	EN01_SAR_18	14	F	1_oui	1_oui	2_non	0	0	1_oui	1_oui	10	1_oui	3_ Tracehaemolyse	2_non	0
	Centre-Est	garango	Boussouma	Saregou	Saregou	1_oui	3	EN01_SAR_3	7	M	1_oui	1_oui	2_non	0	0	1_oui	1_oui	10	2_non	1_Negative	2_non	0
	Centre-Est	garango	Boussouma	Saregou	Saregou	1_oui	17	EN01_SAR_17	12	F	1_oui	1_oui	2_non	0	0	1_oui	1_oui	10	2_non	1_Negative	2_non	0
	Centre-Est	garango	Boussouma	Saregou	Saregou	1_oui	10	EN01_SAR_10	10	F	1_oui	1_oui	2_non	0	0	1_oui	1_oui	10	2_non	1_Negative	2_non	0
	Centre-Est	garango	Boussouma	Saregou	Saregou	1_oui	6	EN01_SAR_6	10	M	1_oui	1_oui	2_non	0	0	1_oui	1_oui	10	2_non	1_Negative	2_non	0
	Centre-Est	garango	Boussouma	Saregou	Saregou	1_oui	5	EN01_SAR_5	8	M	1_oui	1_oui	2_non	0	0	1_oui	1_oui	10	2_non	1_Negative	2_non	0
	Centre-Est	garango	Boussouma	Saregou	Saregou	1_oui	22	EN01_SAR_22	14	M	1_oui	1_oui	2_non	0	0	1_oui	1_oui	10	2_non	1_Negative	2_non	0
	Centre-Est	garango	Boussouma	Saregou	Saregou	1_oui	7	EN01_SAR_7	8	F	1_oui	1_oui	2_non	0	0	1_oui	1_oui	10	2_non	1_Negative	2_non	0
	Centre-Est	garango	Boussouma	Saregou	Saregou	1_oui	14	EN01_SAR_14	10	M	1_oui	1_oui	2_non	0	0	1_oui	1_oui	10	2_non	1_Negative	2_non	0
	Centre-Est	garango	Toécé	Toécé	Toécé	1_oui	1	EN02_TOE_1	8	M	1_oui	1_oui	2_non	0	0	1_oui	1_oui	10	2_non	1_Negative	2_non	0
	Centre-Est	garango	Toécé	Toécé	Toécé	1_oui	2	EN02_TOE_2	8	F	1_oui	1_oui	2_non	0	0	1_oui	1_oui	10	2_non	1_Negative	2_non	0
	Centre-Est	garango	Toécé	Toécé	Toécé	1_oui	3	EN02_TOE_3	7	F	1_oui	1_oui	2_non	0	0	1_oui	1_oui	10	2_non	1_Negative	2_non	0
	Centre-Est	garango	Toécé	Toécé	Toécé	1_oui	4	EN02_TOE_4	7	M	1_oui	1_oui	2_non	0	0	1_oui	1_oui	10	2_non	2_ Tracenonhaemolyse	2_non	0
	Centre-Est	garango	Toécé	Toécé	Toécé	1_oui	5	EN02_TOE_5	8	M	1_oui	1_oui	2_non	0	0	1_oui	1_oui	10	2_non	1_Negative	2_non	0
	Centre-Est	garango	Toécé	Toécé	Toécé	1_oui	6	EN02_TOE_6	9	F	1_oui	1_oui	2_non	0	0	1_oui	1_oui	10	2_non	1_Negative	2_non	0
	Centre-Est	garango	Toécé	Toécé	Toécé	1_oui	7	EN02_TOE_7	9	M	1_oui	1_oui	2_non	0	0	1_oui	1_oui	10	2_non	1_Negative	2_non	0
	Centre-Est	garango	Toécé	Toécé	Toécé	1_oui	8	EN02_TOE_8	8	F	1_oui	1_oui	2_non	0	0	1_oui	1_oui	10	2_non	1_Negative	2_non	0
	Centre-Est	garango	Toécé	Toécé	Toécé	1_oui	9	EN02_TOE_9	9	F	1_oui	1_oui	2_non	0	0	1_oui	1_oui	10	2_non	1_Negative	2_non	0
	Centre-Est	garango	Toécé	Toécé	Toécé	1_oui	10	EN02_TOE_10	9	F	1_oui	1_oui	2_non	0	0	1_oui	1_oui	10	2_non	1_Negative	2_non	0
	Centre-Est	garango	Toécé	Toécé	Toécé	1_oui	11	EN02_TOE_11	9	M	1_oui	1_oui	2_non	0	0	1_oui	1_oui	10	2_non	1_Negative	2_non	0
	Centre-Est	garango	Toécé	Toécé	Toécé	1_oui	12	EN02_TOE_12	9	M	1_oui	1_oui	2_non	0	0	1_oui	1_oui	10	2_non	1_Negative	2_non	0
	Centre-Est	garango	Toécé	Toécé	Toécé	1_oui	13	EN02_TOE_13	13	F	1_oui	1_oui	2_non	0	0	1_oui	1_oui	10	2_non	1_Negative	2_non	0
	Centre-Est	garango	Toécé	Toécé	Toécé	1_oui	14	EN02_TOE_14	13	F	1_oui	1_oui	2_non	0	0	1_oui	1_oui	10	2_non	1_Negative	2_non	0
	Centre-Est	garango	Toécé	Toécé	Toécé	1_oui	15	EN02_TOE_15	14	M	1_oui	1_oui	2_non	0	0	1_oui	1_oui	10	2_non	1_Negative	2_non	0
	Centre-Est	garango	Toécé	Toécé	Toécé	1_oui	16	EN02_TOE_16	13	M	1_oui	1_oui	2_non	0	0	1_oui	1_oui	10	2_non	1_Negative	1_oui	10
	Centre-Est	garango	Toécé	Toécé	Toécé	1_oui	17	EN02_TOE_17	12	F	1_oui	1_oui	2_non	0	0	1_oui	1_oui	10	2_non	1_Negative	2_non	0
	Centre-Est	garango	Toécé	Toécé	Toécé	1_oui	18	EN02_TOE_18	11	F	1_oui	1_oui	2_non	0	0	1_oui	1_oui	10	2_non	1_Negative	2_non	0
	Centre-Est	garango	Toécé	Toécé	Toécé	1_oui	19	EN02_TOE_19	13	M	1_oui	1_oui	2_non	0	0	1_oui	1_oui	10	2_non	1_Negative	2_non	0
	Centre-Est	garango	Toécé	Toécé	Toécé	1_oui	20	EN02_TOE_20	12	M	1_oui	1_oui	2_non	0	0	1_oui	1_oui	10	2_non	1_Negative	2_non	0
	Centre-Est	garango	Toécé	Toécé	Toécé	1_oui	21	EN02_TOE_21	10	M	1_oui	1_oui	2_non	0	0	1_oui	1_oui	10	2_non	1_Negative	2_non	0
	Centre-Est	garango	Toécé	Toécé	Toécé	1_oui	22	EN02_TOE_22	10	M	1_oui	1_oui	2_non	0	0	1_oui	1_oui	10	2_non	1_Negative	2_non	0
	Centre-Est	garango	Toécé	Toécé	Toécé	1_oui	23	EN02_TOE_23	12	F	1_oui	1_oui	2_non	0	0	1_oui	1_oui	10	2_non	1_Negative	2_non	0
	Centre-Est	garango	Toécé	Toécé	Toécé	1_oui	24	EN02_TOE_24	10	F	1_oui	1_oui	2_non	0	0	1_oui	1_oui	10	2_non	1_Negative	2_non	0
	Centre-Est	garango	Lengha	Yakala	Yakala	1_oui	1	EN01_YAK_1	6	M	1_oui	1_oui	2_non	0	0	1_oui	1_oui	10	2_non	1_Negative	2_non	0
	Centre-Est	garango	Lengha	Yakala	Yakala	1_oui	2	EN01_YAK_2	6	M	1_oui	1_oui	2_non	0	0	1_oui	1_oui	10	2_non	1_Negative	2_non	0
	Centre-Est	garango	Lengha	Yakala	Yakala	1_oui	3	EN01_YAK_3	6	F	1_oui	1_oui	2_non	0	0	1_oui	1_oui	10	2_non	1_Negative	2_non	0
	Centre-Est	garango	Lengha	Yakala	Yakala	1_oui	4	EN01_YAK_4	9	F	1_oui	1_oui	2_non	0	0	1_oui	1_oui	10	2_non	1_Negative	2_non	0
	Centre-Est	garango	Lengha	Yakala	Yakala	1_oui	5	EN01_YAK_5	8	M	1_oui	1_oui	2_non	0	0	1_oui	1_oui	10	2_non	1_Negative	2_non	0
	Centre-Est	garango	Lengha	Yakala	Yakala	1_oui	6	EN01_YAK_6	8	M	1_oui	1_oui	2_non	0	0	1_oui	1_oui	10	2_non	1_Negative	2_non	0
	Centre-Est	garango	Lengha	Yakala	Yakala	1_oui	7	EN01_YAK_7	9	F	1_oui	1_oui	2_non	0	0	1_oui	1_oui	10	2_non	1_Negative	2_non	0
	Centre-Est	garango	Lengha	Yakala	Yakala	1_oui	8	EN01_YAK_8	9	F	1_oui	1_oui	2_non	0	0	1_oui	1_oui	10	2_non	1_Negative	2_non	0
	Centre-Est	garango	Lengha	Yakala	Yakala	1_oui	9	EN01_YAK_9	9	F	1_oui	1_oui	2_non	0	0	1_oui	1_oui	10	2_non	1_Negative	2_non	0
	Centre-Est	garango	Lengha	Yakala	Yakala	1_oui	10	EN01_YAK_10	9	F	1_oui	1_oui	2_non	0	0	1_oui	1_oui	10	2_non	1_Negative	2_non	0
	Centre-Est	garango	Lengha	Yakala	Yakala	1_oui	11	EN01_YAK_11	10	M	1_oui	1_oui	2_non	0	0	1_oui	1_oui	10	2_non	1_Negative	2_non	0
	Centre-Est	garango	Lengha	Yakala	Yakala	1_oui	12	EN01_YAK_12	8	M	1_oui	1_oui	2_non	0	0	1_oui	1_oui	10	1_oui	3_ Tracehaemolyse	2_non	0
	Centre-Est	garango	Lengha	Yakala	Yakala	1_oui	13	EN01_YAK_13	10	M	1_oui	1_oui	2_non	0	0	1_oui	1_oui	10	2_non	1_Negative	2_non	0
	Centre-Est	garango	Lengha	Yakala	Yakala	1_oui	14	EN01_YAK_14	9	M	1_oui	1_oui	2_non	0	0	1_oui	1_oui	10	1_oui	3_ Tracehaemolyse	2_non	0
	Centre-Est	garango	Lengha	Yakala	Yakala	1_oui	15	EN01_YAK_15	11	F	1_oui	1_oui	2_non	0	0	1_oui	1_oui	10	2_non	1_Negative	2_non	0
	Centre-Est	garango	Lengha	Yakala	Yakala	1_oui	16	EN01_YAK_16	10	F	1_oui	1_oui	2_non	0	0	1_oui	1_oui	10	2_non	1_Negative	2_non	0
	Centre-Est	garango	Lengha	Yakala	Yakala	1_oui	17	EN01_YAK_17	12	F	1_oui	1_oui	2_non	0	0	1_oui	1_oui	10	2_non	1_Negative	2_non	0
	Centre-Est	garango	Lengha	Yakala	Yakala	1_oui	18	EN01_YAK_18	12	F	1_oui	1_oui	2_non	0	0	1_oui	1_oui	10	2_non	1_Negative	2_non	0
	Centre-Est	garango	Lengha	Yakala	Yakala	1_oui	19	EN01_YAK_19	11	M	1_oui	1_oui	2_non	0	0	1_oui	1_oui	10	2_non	1_Negative	2_non	0
	Centre-Est	garango	Lengha	Yakala	Yakala	1_oui	20	EN01_YAK_20	12	M	1_oui	1_oui	2_non	0	0	1_oui	1_oui	10	2_non	1_Negative	2_non	0
	Centre-Est	garango	Lengha	Yakala	Yakala	1_oui	21	EN01_YAK_21	13	F	1_oui	1_oui	2_non	0	0	1_oui	1_oui	10	2_non	1_Negative	2_non	0
	Centre-Est	garango	Lengha	Yakala	Yakala	1_oui	22	EN01_YAK_22	14	F	1_oui	1_oui	2_non	0	0	1_oui	1_oui	10	2_non	1_Negative	2_non	0
	Centre-Est	garango	Lengha	Yakala	Yakala	1_oui	23	EN01_YAK_23	12	M	1_oui	1_oui	2_non	0	0	1_oui	1_oui	10	2_non	1_Negative	2_non	0
	Centre-Est	garango	Lengha	Yakala	Yakala	1_oui	24	EN01_YAK_24	12	M	1_oui	1_oui	2_non	0	0	1_oui	1_oui	10	2_non	1_Negative	2_non	0
	Centre-Est	pouytenga	Pissy	Bissiga	Bissiga	1_oui	1	EN03_BIS_1	7	F	1_oui	1_oui	2_non	0	0	1_oui	1_oui	10	2_non	1_Negative	2_non	0
	Centre-Est	pouytenga	Pissy	Bissiga	Bissiga	1_oui	2	EN03_BIS_2	8	F	1_oui	1_oui	2_non	0	0	1_oui	1_oui	10	2_non	2_ Tracenonhaemolyse	2_non	0
	Centre-Est	pouytenga	Pissy	Bissiga	Bissiga	1_oui	3	EN03_BIS_3	8	F	1_oui	1_oui	2_non	0	0	1_oui	1_oui	10	2_non	1_Negative	2_non	0
	Centre-Est	pouytenga	Pissy	Bissiga	Bissiga	1_oui	4	EN03_BIS_4	7	F	1_oui	1_oui	2_non	0	0	1_oui	1_oui	10	2_non	1_Negative	2_non	0
	Centre-Est	pouytenga	Pissy	Bissiga	Bissiga	1_oui	5	EN03_BIS_5	6	M	1_oui	1_oui	2_non	0	0	1_oui	1_oui	10	2_non	1_Negative	2_non	0
	Centre-Est	pouytenga	Pissy	Bissiga	Bissiga	1_oui	6	EN03_BIS_6	7	M	1_oui	1_oui	2_non	0	0	1_oui	1_oui	10	2_non	1_Negative	2_non	0
	Centre-Est	pouytenga	Pissy	Bissiga	Bissiga	1_oui	7	EN03_BIS_7	9	M	1_oui	1_oui	2_non	0	0	1_oui	1_oui	10	2_non	1_Negative	2_non	0
	Centre-Est	pouytenga	Pissy	Bissiga	Bissiga	1_oui	8	EN03_BIS_8	7	M	1_oui	1_oui	2_non	0	0	1_oui	1_oui	10	2_non	1_Negative	2_non	0
	Centre-Est	pouytenga	Pissy	Bissiga	Bissiga	1_oui	9	EN03_BIS_9	10	M	1_oui	1_oui	2_non	0	0	1_oui	1_oui	10	2_non	1_Negative	2_non	0
	Centre-Est	pouytenga	Pissy	Bissiga	Bissiga	1_oui	10	EN03_BIS_10	9	F	1_oui	1_oui	2_non	0	0	1_oui	1_oui	10	2_non	1_Negative	2_non	0
	Centre-Est	pouytenga	Pissy	Bissiga	Bissiga	1_oui	11	EN03_BIS_11	10	F	1_oui	1_oui	2_non	0	0	1_oui	1_oui	10	2_non	1_Negative	2_non	0
	Centre-Est	pouytenga	Pissy	Bissiga	Bissiga	1_oui	12	EN03_BIS_12	13	F	1_oui	1_oui	2_non	0	0	1_oui	1_oui	10	2_non	1_Negative	2_non	0
	Centre-Est	pouytenga	Pissy	Bissiga	Bissiga	1_oui	13	EN03_BIS_13	12	M	1_oui	1_oui	2_non	0	0	1_oui	1_oui	10	2_non	2_ Tracenonhaemolyse	2_non	0
	Centre-Est	pouytenga	Pissy	Bissiga	Bissiga	1_oui	14	EN03_BIS_14	12	M	1_oui	1_oui	2_non	0	0	1_oui	1_oui	10	2_non	1_Negative	2_non	0
	Centre-Est	pouytenga	Pissy	Bissiga	Bissiga	1_oui	15	EN03_BIS_15	11	M	1_oui	1_oui	2_non	0	0	1_oui	1_oui	10	2_non	1_Negative	2_non	0
	Centre-Est	pouytenga	Pissy	Bissiga	Bissiga	1_oui	16	EN03_BIS_16	10	M	1_oui	1_oui	2_non	0	0	1_oui	1_oui	10	2_non	1_Negative	2_non	0
	Centre-Est	pouytenga	Pissy	Bissiga	Bissiga	1_oui	17	EN03_BIS_17	12	M	1_oui	1_oui	2_non	0	0	1_oui	1_oui	10	2_non	1_Negative	2_non	0
	Centre-Est	pouytenga	Pissy	Bissiga	Bissiga	1_oui	18	EN03_BIS_18	13	M	1_oui	1_oui	2_non	0	0	1_oui	1_oui	10	2_non	1_Negative	2_non	0
	Centre-Est	pouytenga	Pissy	Bissiga	Bissiga	1_oui	19	EN03_BIS_19	12	M	1_oui	1_oui	2_non	0	0	1_oui	1_oui	10	2_non	1_Negative	2_non	0
	Centre-Est	pouytenga	Pissy	Bissiga	Bissiga	1_oui	20	EN03_BIS_20	12	M	1_oui	1_oui	2_non	0	0	1_oui	1_oui	10	2_non	1_Negative	2_non	0
	Centre-Est	pouytenga	Pissy	Bissiga	Bissiga	1_oui	21	EN03_BIS_21	13	F	1_oui	1_oui	2_non	0	0	1_oui	1_oui	10	2_non	1_Negative	2_non	0
	Centre-Est	pouytenga	Pissy	Bissiga	Bissiga	1_oui	22	EN03_BIS_22	13	F	1_oui	1_oui	2_non	0	0	1_oui	1_oui	10	2_non	1_Negative	2_non	0
	Centre-Est	pouytenga	Pissy	Bissiga	Bissiga	1_oui	23	EN03_BIS_23	11	F	1_oui	1_oui	2_non	0	0	1_oui	1_oui	10	2_non	1_Negative	2_non	0
	Centre-Est	pouytenga	Pissy	Bissiga	Bissiga	1_oui	24	EN03_BIS_24	12	F	1_oui	1_oui	2_non	0	0	1_oui	1_oui	10	2_non	1_Negative	2_non	0
	Centre-Est	pouytenga	DOUNDOUDOUGOU	DOUNDOUDOUGOU	DOUNDOUDOUGOU	1_oui	1	EN04_DDN_1	6	F	1_oui	1_oui	2_non	0	0	1_oui	1_oui	10	2_non	1_Negative	2_non	0
	Centre-Est	pouytenga	DOUNDOUDOUGOU	DOUNDOUDOUGOU	DOUNDOUDOUGOU	1_oui	2	EN04_DDN_2	6	F	1_oui	1_oui	2_non	0	0	1_oui	1_oui	10	2_non	2_ Tracenonhaemolyse	2_non	0
	Centre-Est	pouytenga	DOUNDOUDOUGOU	DOUNDOUDOUGOU	DOUNDOUDOUGOU	1_oui	3	EN04_DDN_3	7	M	1_oui	1_oui	2_non	0	0	1_oui	1_oui	10	2_non	2_ Tracenonhaemolyse	2_non	0
	Centre-Est	pouytenga	DOUNDOUDOUGOU	DOUNDOUDOUGOU	DOUNDOUDOUGOU	1_oui	4	EN04_DDN_4	6	M	1_oui	1_oui	2_non	0	0	1_oui	1_oui	10	2_non	1_Negative	2_non	0
	Centre-Est	pouytenga	DOUNDOUDOUGOU	DOUNDOUDOUGOU	DOUNDOUDOUGOU	1_oui	5	EN04_DDN_5	8	M	1_oui	1_oui	2_non	0	0	1_oui	1_oui	10	2_non	1_Negative	2_non	0
	Centre-Est	pouytenga	DOUNDOUDOUGOU	DOUNDOUDOUGOU	DOUNDOUDOUGOU	1_oui	6	EN04_DDN_6	10	M	1_oui	1_oui	2_non	0	0	1_oui	1_oui	10	2_non	1_Negative	2_non	0
	Centre-Est	pouytenga	DOUNDOUDOUGOU	DOUNDOUDOUGOU	DOUNDOUDOUGOU	1_oui	7	EN04_DDN_7	9	F	1_oui	1_oui	2_non	0	0	1_oui	1_oui	10	2_non	1_Negative	2_non	0
	Centre-Est	pouytenga	DOUNDOUDOUGOU	DOUNDOUDOUGOU	DOUNDOUDOUGOU	1_oui	8	EN04_DDN_8	8	F	1_oui	1_oui	2_non	0	0	1_oui	1_oui	10	2_non	2_ Tracenonhaemolyse	2_non	0
	Centre-Est	pouytenga	DOUNDOUDOUGOU	DOUNDOUDOUGOU	DOUNDOUDOUGOU	1_oui	9	EN04_DDN_9	8	F	1_oui	1_oui	2_non	0	0	1_oui	1_oui	10	2_non	1_Negative	2_non	0
	Centre-Est	pouytenga	DOUNDOUDOUGOU	DOUNDOUDOUGOU	DOUNDOUDOUGOU	1_oui	10	EN04_DDN_10	8	F	1_oui	1_oui	2_non	0	0	1_oui	1_oui	10	2_non	1_Negative	2_non	0
	Centre-Est	pouytenga	DOUNDOUDOUGOU	DOUNDOUDOUGOU	DOUNDOUDOUGOU	1_oui	11	EN04_DDN_11	12	M	1_oui	1_oui	2_non	0	0	1_oui	1_oui	10	2_non	1_Negative	2_non	0
	Centre-Est	pouytenga	DOUNDOUDOUGOU	DOUNDOUDOUGOU	DOUNDOUDOUGOU	1_oui	12	EN04_DDN_12	9	M	1_oui	1_oui	2_non	0	0	1_oui	1_oui	10	2_non	1_Negative	2_non	0
	Centre-Est	pouytenga	DOUNDOUDOUGOU	DOUNDOUDOUGOU	DOUNDOUDOUGOU	1_oui	13	EN04_DDN_13	11	M	1_oui	1_oui	2_non	0	0	1_oui	1_oui	10	2_non	1_Negative	2_non	0
	Centre-Est	pouytenga	DOUNDOUDOUGOU	DOUNDOUDOUGOU	DOUNDOUDOUGOU	1_oui	14	EN04_DDN_14	11	M	1_oui	1_oui	2_non	0	0	1_oui	1_oui	10	2_non	1_Negative	2_non	0
	Centre-Est	pouytenga	DOUNDOUDOUGOU	DOUNDOUDOUGOU	DOUNDOUDOUGOU	1_oui	15	EN04_DDN_15	12	F	1_oui	1_oui	2_non	0	0	1_oui	1_oui	10	2_non	1_Negative	2_non	0
	Centre-Est	pouytenga	DOUNDOUDOUGOU	DOUNDOUDOUGOU	DOUNDOUDOUGOU	1_oui	16	EN04_DDN_16	9	F	1_oui	1_oui	2_non	0	0	1_oui	1_oui	10	2_non	1_Negative	2_non	0
	Centre-Est	pouytenga	DOUNDOUDOUGOU	DOUNDOUDOUGOU	DOUNDOUDOUGOU	1_oui	17	EN04_DDN_17	11	F	1_oui	1_oui	2_non	0	0	1_oui	1_oui	10	2_non	1_Negative	2_non	0
	Centre-Est	pouytenga	DOUNDOUDOUGOU	DOUNDOUDOUGOU	DOUNDOUDOUGOU	1_oui	18	EN04_DDN_18	11	F	1_oui	1_oui	2_non	0	0	1_oui	1_oui	10	2_non	1_Negative	2_non	0
	Centre-Est	pouytenga	DOUNDOUDOUGOU	DOUNDOUDOUGOU	DOUNDOUDOUGOU	1_oui	19	EN04_DDN_19	11	M	1_oui	1_oui	2_non	0	0	1_oui	1_oui	10	2_non	1_Negative	2_non	0
	Centre-Est	pouytenga	DOUNDOUDOUGOU	DOUNDOUDOUGOU	DOUNDOUDOUGOU	1_oui	20	EN04_DDN_20	11	M	1_oui	1_oui	2_non	0	0	1_oui	1_oui	10	2_non	1_Negative	2_non	0
	Centre-Est	pouytenga	DOUNDOUDOUGOU	DOUNDOUDOUGOU	DOUNDOUDOUGOU	1_oui	21	EN04_DDN_21	13	F	1_oui	1_oui	2_non	0	0	1_oui	1_oui	10	2_non	1_Negative	2_non	0
	Centre-Est	pouytenga	DOUNDOUDOUGOU	DOUNDOUDOUGOU	DOUNDOUDOUGOU	1_oui	22	EN04_DDN_22	13	M	1_oui	1_oui	2_non	0	0	1_oui	1_oui	10	2_non	1_Negative	2_non	0
	Centre-Est	pouytenga	DOUNDOUDOUGOU	DOUNDOUDOUGOU	DOUNDOUDOUGOU	1_oui	23	EN04_DDN_23	12	M	1_oui	1_oui	2_non	0	0	1_oui	1_oui	10	2_non	1_Negative	2_non	0
	Centre-Est	pouytenga	DOUNDOUDOUGOU	DOUNDOUDOUGOU	DOUNDOUDOUGOU	1_oui	24	EN04_DDN_24	12	F	1_oui	1_oui	2_non	0	0	1_oui	1_oui	10	2_non	1_Negative	2_non	0
	Centre-Est	pouytenga	Belme	Gokasinghin	Gokasinghin	1_oui	1	EN04_GOK_1	7	F	1_oui	1_oui	2_non	0	0	1_oui	1_oui	10	2_non	1_Negative	2_non	0
	Centre-Est	pouytenga	Belme	Gokasinghin	Gokasinghin	1_oui	2	EN04_GOK_2	7	F	1_oui	1_oui	2_non	0	0	1_oui	1_oui	10	2_non	1_Negative	2_non	0
	Centre-Est	pouytenga	Belme	Gokasinghin	Gokasinghin	1_oui	3	EN04_GOK_3	7	M	1_oui	1_oui	2_non	0	0	1_oui	1_oui	10	2_non	1_Negative	2_non	0
	Centre-Est	pouytenga	Belme	Gokasinghin	Gokasinghin	1_oui	4	EN04_GOK_4	7	M	1_oui	1_oui	2_non	0	0	1_oui	1_oui	10	2_non	1_Negative	2_non	0
	Centre-Est	pouytenga	Belme	Gokasinghin	Gokasinghin	1_oui	5	EN04_GOK_5	8	F	1_oui	1_oui	2_non	0	0	1_oui	1_oui	10	2_non	1_Negative	2_non	0
	Centre-Est	pouytenga	Belme	Gokasinghin	Gokasinghin	1_oui	6	EN04_GOK_6	9	F	1_oui	1_oui	2_non	0	0	1_oui	1_oui	10	2_non	1_Negative	2_non	0
	Centre-Est	pouytenga	Belme	Gokasinghin	Gokasinghin	1_oui	7	EN04_GOK_7	8	M	1_oui	1_oui	2_non	0	0	1_oui	1_oui	10	1_oui	5_( ++)	1_oui	97
	Centre-Est	pouytenga	Belme	Gokasinghin	Gokasinghin	1_oui	8	EN04_GOK_8	8	M	1_oui	1_oui	2_non	0	0	1_oui	1_oui	10	2_non	1_Negative	2_non	0
	Centre-Est	pouytenga	Belme	Gokasinghin	Gokasinghin	1_oui	9	EN04_GOK_9	12	M	1_oui	1_oui	2_non	0	0	1_oui	1_oui	10	2_non	1_Negative	2_non	0
	Centre-Est	pouytenga	Belme	Gokasinghin	Gokasinghin	1_oui	10	EN04_GOK_10	12	M	1_oui	1_oui	2_non	0	0	1_oui	1_oui	10	2_non	1_Negative	2_non	0
	Centre-Est	pouytenga	Belme	Gokasinghin	Gokasinghin	1_oui	11	EN04_GOK_11	8	F	1_oui	1_oui	2_non	0	0	1_oui	1_oui	10	2_non	1_Negative	2_non	0
	Centre-Est	pouytenga	Belme	Gokasinghin	Gokasinghin	1_oui	12	EN04_GOK_12	8	F	1_oui	1_oui	2_non	0	0	1_oui	1_oui	10	2_non	1_Negative	2_non	0
	Centre-Est	pouytenga	Belme	Gokasinghin	Gokasinghin	1_oui	13	EN04_GOK_13	12	F	1_oui	1_oui	2_non	0	0	1_oui	1_oui	10	2_non	2_ Tracenonhaemolyse	2_non	0
	Centre-Est	pouytenga	Belme	Gokasinghin	Gokasinghin	1_oui	14	EN04_GOK_14	10	F	1_oui	1_oui	2_non	0	0	1_oui	1_oui	10	2_non	1_Negative	2_non	0
	Centre-Est	pouytenga	Belme	Gokasinghin	Gokasinghin	1_oui	15	EN04_GOK_15	9	M	1_oui	1_oui	2_non	0	0	1_oui	1_oui	10	2_non	1_Negative	2_non	0
	Centre-Est	pouytenga	Belme	Gokasinghin	Gokasinghin	1_oui	16	EN04_GOK_16	10	M	1_oui	1_oui	2_non	0	0	1_oui	1_oui	10	2_non	1_Negative	2_non	0
	Centre-Est	pouytenga	Belme	Gokasinghin	Gokasinghin	1_oui	17	EN04_GOK_17	10	F	1_oui	1_oui	2_non	0	0	1_oui	1_oui	10	2_non	1_Negative	2_non	0
	Centre-Est	pouytenga	Belme	Gokasinghin	Gokasinghin	1_oui	18	EN04_GOK_18	10	F	1_oui	1_oui	2_non	0	0	1_oui	1_oui	10	2_non	1_Negative	2_non	0
	Centre-Est	pouytenga	Belme	Gokasinghin	Gokasinghin	1_oui	19	EN04_GOK_19	10	M	1_oui	1_oui	2_non	0	0	1_oui	1_oui	10	1_oui	6_( +++)	1_oui	16
	Centre-Est	pouytenga	Belme	Gokasinghin	Gokasinghin	1_oui	22	EN04_GOK_22	10	F	1_oui	1_oui	2_non	0	0	1_oui	1_oui	10	2_non	1_Negative	2_non	0
	Centre-Est	pouytenga	Belme	Gokasinghin	Gokasinghin	1_oui	20	EN04_GOK_20	10	M	1_oui	1_oui	2_non	0	0	1_oui	1_oui	10	2_non	1_Negative	2_non	0
	Centre-Est	pouytenga	Belme	Gokasinghin	Gokasinghin	1_oui	21	EN04_GOK_21	12	F	1_oui	1_oui	2_non	0	0	1_oui	1_oui	10	2_non	1_Negative	2_non	0
	Centre-Est	pouytenga	Belme	Gokasinghin	Gokasinghin	1_oui	23	EN04_GOK_23	12	M	1_oui	1_oui	2_non	0	0	1_oui	1_oui	10	2_non	1_Negative	2_non	0
	Centre-Est	pouytenga	Belme	Gokasinghin	Gokasinghin	1_oui	24	EN04_GOK_24	11	M	1_oui	1_oui	2_non	0	0	1_oui	1_oui	10	1_oui	5_( ++)	1_oui	17
	Centre-Est	pouytenga	MOBEGA	Hamidin	Hamidin	1_oui	19	EN03_HAM_19	10	M	1_oui	1_oui	2_non	0	0	1_oui	1_oui	10	2_non	1_Negative	2_non	0
	Centre-Est	pouytenga	MOBEGA	Hamidin	Hamidin	1_oui	14	EN03_HAM_14	9	M	1_oui	1_oui	2_non	0	0	1_oui	1_oui	10	2_non	1_Negative	2_non	0
	Centre-Est	pouytenga	MOBEGA	Hamidin	Hamidin	1_oui	7	EN03_HAM_7	7	M	1_oui	1_oui	2_non	0	0	1_oui	1_oui	10	2_non	1_Negative	2_non	0
	Centre-Est	pouytenga	MOBEGA	Hamidin	Hamidin	1_oui	12	EN03_HAM_12	10	F	1_oui	1_oui	2_non	0	0	1_oui	1_oui	10	2_non	1_Negative	2_non	0
	Centre-Est	pouytenga	MOBEGA	Hamidin	Hamidin	1_oui	6	EN03_HAM_6	8	M	1_oui	1_oui	2_non	0	0	1_oui	1_oui	10	2_non	1_Negative	2_non	0
	Centre-Est	pouytenga	MOBEGA	Hamidin	Hamidin	1_oui	11	EN03_HAM_11	10	F	1_oui	1_oui	2_non	0	0	1_oui	1_oui	10	1_oui	5_( ++)	2_non	0
	Centre-Est	pouytenga	MOBEGA	Hamidin	Hamidin	1_oui	23	EN03_HAM_23	12	F	1_oui	1_oui	2_non	0	0	1_oui	1_oui	10	2_non	2_ Tracenonhaemolyse	2_non	0
[truncated: 5,681 more rows]
